# Supplementary material for: ﻿Description of two new species of Chiloglanis (Teleostei, Mochokidae) from the Eastern Zimbabwe Highlands freshwater ecoregion: an overlooked hotspot of rheophilic fishes
Source: Zookeys. 2025 Jun 16;1241:261–90. doi: 10.3897/zookeys.1241.138917 (PMC12238958; doi:10.3897/zookeys.1241.138917)
Supplement: XML Treatment for Chiloglanis asperocutis [file zookeys.1241.138917-treatment1.xml]

<!DOCTYPE tp:taxon-treatment
  PUBLIC "-//TaxonX//DTD Taxonomic Treatment Publishing DTD v0 20100105//EN" "tax-treatment-NSO.dtd">
<tp:taxon-treatment xmlns:tp="http://www.plazi.org/taxpub"><tp:treatment-meta><kwd-group><label>Taxon classification</label><kwd>
                <named-content content-type="kingdom">Animalia</named-content>
              </kwd><kwd>
                <named-content content-type="order">Siluriformes</named-content>
              </kwd><kwd>
                <named-content content-type="family">Mochokidae</named-content>
              </kwd></kwd-group><mixed-citation publication-type="journal"><person-group><name><surname>Mutizwa</surname><given-names>Tadiwa I.</given-names></name><name><surname>Bere</surname><given-names>Taurai</given-names></name><name><surname>Kadye</surname><given-names>Wilbert T.</given-names></name><name><surname>Bragança</surname><given-names>Pedro H. N.</given-names></name><name><surname>Chakona</surname><given-names>Albert</given-names></name></person-group><article-title>﻿Description of two new species of <italic><tp:taxon-name><tp:taxon-name-part taxon-name-part-type="genus" reg="Chiloglanis">Chiloglanis</tp:taxon-name-part></tp:taxon-name></italic> (<tp:taxon-name><tp:taxon-name-part taxon-name-part-type="subclass">Teleostei</tp:taxon-name-part></tp:taxon-name>, <tp:taxon-name><tp:taxon-name-part taxon-name-part-type="family">Mochokidae</tp:taxon-name-part></tp:taxon-name>) from the Eastern Zimbabwe Highlands freshwater ecoregion: an overlooked hotspot of rheophilic fishes</article-title><source>Zookeys</source><day>16</day><month>06</month><year>2025</year><volume>1241</volume><fpage>261</fpage><lpage>290</lpage><pub-id pub-id-type="doi">10.3897/zookeys.1241.138917</pub-id></mixed-citation></tp:treatment-meta><tp:nomenclature><label>﻿</label><tp:taxon-name>
              <object-id xmlns:xlink="http://www.w3.org/1999/xlink" content-type="arpha" xlink:type="simple">11ECD2A0-E470-5006-952C-460FD7B53CF1</object-id>
              <tp:taxon-name-part taxon-name-part-type="genus" reg="Chiloglanis">Chiloglanis</tp:taxon-name-part>
              <tp:taxon-name-part taxon-name-part-type="species" reg="asperocutis">asperocutis</tp:taxon-name-part>
              <object-id xmlns:xlink="http://www.w3.org/1999/xlink" content-type="zoobank" xlink:type="simple">https://zoobank.org/0DDBD844-CD0F-432C-9AD0-E11FE7C7095A</object-id>
            </tp:taxon-name><tp:taxon-authority>Mutizwa, Bragança &amp; Chakona</tp:taxon-authority><tp:taxon-status xmlns:xlink="http://www.w3.org/1999/xlink" xlink:type="simple">sp. nov.</tp:taxon-status><xref ref-type="fig" rid="F6">Figs 6</xref><xref ref-type="fig" rid="F7">, 7</xref><tp:nomenclature-citation-list><tp:nomenclature-citation><tp:taxon-name>
                  <tp:taxon-name-part taxon-name-part-type="genus" reg="Chiloglanis">Chiloglanis</tp:taxon-name-part>
                </tp:taxon-name><comment>sp. “rough skin”: <xref ref-type="bibr" rid="B6">Chakona et al. 2018</xref>: 76–79.</comment></tp:nomenclature-citation></tp:nomenclature-citation-list></tp:nomenclature><tp:treatment-sec sec-type="type material" id="SECID0EFZBG"><title>Type material.</title><p><bold><italic>Holotype</italic>.</bold> • SAIAB 246255, female specimen 66.0 mm <abbrev xmlns:xlink="http://www.w3.org/1999/xlink" xlink:title="standard length" id="ABBRID0EQZBG" xlink:type="simple">SL</abbrev>, Honde River, Bridge on road to Honde Mission, Pungwe River system, Manicaland Province, Zimbabwe, <named-content xmlns:xlink="http://www.w3.org/1999/xlink" content-type="dwc:verbatimCoordinates" xlink:type="simple"><named-content content-type="geo-json" specific-use="{&#34;type&#34;:&#34;Point&#34;,&#34;coordinates&#34;:[32.804400,-18.543800]}" id="NCID0EXZBG" xlink:type="simple">18.5438°S, 32.8044°E</named-content></named-content>, 13 December 2014, Albert Chakona, Wilbert Kadye and Taurai Bere, genseq-1 <abbrev xmlns:xlink="http://www.w3.org/1999/xlink" xlink:title="mitochondrial DNA cytochrome c oxidase subunit I" id="ABBRID0E3ZBG" xlink:type="simple">COI</abbrev><ext-link xmlns:xlink="http://www.w3.org/1999/xlink" ext-link-type="gen" xlink:href="MH432036" xlink:type="simple">MH432036</ext-link>. <bold><italic>Paratypes</italic>.</bold> • SAIAB 201026, 14 male, 29 female specimens (32.3–77.5 mm <abbrev xmlns:xlink="http://www.w3.org/1999/xlink" xlink:title="standard length" id="ABBRID0EJ1BG" xlink:type="simple">SL</abbrev>), Honde River, Pungwe River system, Bridge on road to Honde Mission, Manicaland Province, Zimbabwe, <named-content xmlns:xlink="http://www.w3.org/1999/xlink" content-type="dwc:verbatimCoordinates" xlink:type="simple"><named-content content-type="geo-json" specific-use="{&#34;type&#34;:&#34;Point&#34;,&#34;coordinates&#34;:[32.804400,-18.543800]}" id="NCID0EQ1BG" xlink:type="simple">18.5438°S, 32.8044°E</named-content></named-content>, 13 December 2014, Albert Chakona, Wilbert Kadye and Taurai Bere.</p></tp:treatment-sec><tp:treatment-sec sec-type="material" id="SECID0EV1BG"><title>Other material examined.</title><p>Specimens detailed in Suppl. material <xref ref-type="supplementary-material" rid="S1">1</xref>.</p></tp:treatment-sec><tp:treatment-sec sec-type="diagnosis" id="SECID0E61BG"><title>Diagnosis.</title><p>A higher number of primary premaxillary teeth (68–128) readily distinguishes <italic><tp:taxon-name><tp:taxon-name-part taxon-name-part-type="genus" reg="Chiloglanis">C.</tp:taxon-name-part><tp:taxon-name-part taxon-name-part-type="species" reg="asperocutis">asperocutis</tp:taxon-name-part></tp:taxon-name></italic> sp. nov. from all its congeners from southern African that consistently have fewer than 68 primary premaxillary teeth except for <italic><tp:taxon-name><tp:taxon-name-part taxon-name-part-type="genus" reg="Chiloglanis">C.</tp:taxon-name-part><tp:taxon-name-part taxon-name-part-type="species" reg="anoterus">anoterus</tp:taxon-name-part></tp:taxon-name></italic> and <italic><tp:taxon-name><tp:taxon-name-part taxon-name-part-type="genus" reg="Chiloglanis">C.</tp:taxon-name-part><tp:taxon-name-part taxon-name-part-type="species" reg="carnatus">carnatus</tp:taxon-name-part></tp:taxon-name></italic><xref ref-type="bibr" rid="B31">Mutizwa et al., 2024</xref>. Possession of ten closely packed mandibular teeth further distinguishes <italic><tp:taxon-name><tp:taxon-name-part taxon-name-part-type="genus" reg="Chiloglanis">C.</tp:taxon-name-part><tp:taxon-name-part taxon-name-part-type="species" reg="asperocutis">asperocutis</tp:taxon-name-part></tp:taxon-name></italic> from <italic><tp:taxon-name><tp:taxon-name-part taxon-name-part-type="genus" reg="Chiloglanis">C.</tp:taxon-name-part><tp:taxon-name-part taxon-name-part-type="species" reg="fasciatus">fasciatus</tp:taxon-name-part></tp:taxon-name></italic> Pellegrin, 1936 that has eight closely packed mandibular teeth; <italic><tp:taxon-name><tp:taxon-name-part taxon-name-part-type="genus" reg="Chiloglanis">C.</tp:taxon-name-part><tp:taxon-name-part taxon-name-part-type="species" reg="compactus">compactus</tp:taxon-name-part></tp:taxon-name></italic> sp. nov., <italic><tp:taxon-name><tp:taxon-name-part taxon-name-part-type="genus" reg="Chiloglanis">C.</tp:taxon-name-part><tp:taxon-name-part taxon-name-part-type="species" reg="bifurcus">bifurcus</tp:taxon-name-part></tp:taxon-name></italic> and <italic><tp:taxon-name><tp:taxon-name-part taxon-name-part-type="genus" reg="Chiloglanis">C.</tp:taxon-name-part><tp:taxon-name-part taxon-name-part-type="species" reg="emarginatus">emarginatus</tp:taxon-name-part></tp:taxon-name></italic> that have eight widely spaced mandibular teeth; <italic><tp:taxon-name><tp:taxon-name-part taxon-name-part-type="genus" reg="Chiloglanis">C.</tp:taxon-name-part><tp:taxon-name-part taxon-name-part-type="species" reg="anoterus">anoterus</tp:taxon-name-part></tp:taxon-name></italic>, <italic><tp:taxon-name><tp:taxon-name-part taxon-name-part-type="genus" reg="Chiloglanis">C.</tp:taxon-name-part><tp:taxon-name-part taxon-name-part-type="species" reg="paratus">paratus</tp:taxon-name-part></tp:taxon-name></italic> Crass, 1960, and <italic><tp:taxon-name><tp:taxon-name-part taxon-name-part-type="genus" reg="Chiloglanis">C.</tp:taxon-name-part><tp:taxon-name-part taxon-name-part-type="species" reg="pretoriae">pretoriae</tp:taxon-name-part></tp:taxon-name></italic> that have 12 closely packed mandibular teeth; and <italic><tp:taxon-name><tp:taxon-name-part taxon-name-part-type="genus" reg="Chiloglanis">C.</tp:taxon-name-part><tp:taxon-name-part taxon-name-part-type="species" reg="swierstrai">swierstrai</tp:taxon-name-part></tp:taxon-name></italic> Van der Horst, 1931 that has 14 closely packed mandibular teeth. <italic><tp:taxon-name><tp:taxon-name-part taxon-name-part-type="genus" reg="Chiloglanis">Chiloglanis</tp:taxon-name-part><tp:taxon-name-part taxon-name-part-type="species" reg="asperocutis">asperocutis</tp:taxon-name-part></tp:taxon-name></italic> sp. nov. possesses more dorsal fin rays (6–7) compared to <italic><tp:taxon-name><tp:taxon-name-part taxon-name-part-type="genus" reg="Chiloglanis">C.</tp:taxon-name-part><tp:taxon-name-part taxon-name-part-type="species" reg="compactus">compactus</tp:taxon-name-part></tp:taxon-name></italic> sp. nov. (5 rays). Possession of eight pectoral fin rays distinguishes <italic><tp:taxon-name><tp:taxon-name-part taxon-name-part-type="genus" reg="Chiloglanis">C.</tp:taxon-name-part><tp:taxon-name-part taxon-name-part-type="species" reg="asperocutis">asperocutis</tp:taxon-name-part></tp:taxon-name></italic> from <italic><tp:taxon-name><tp:taxon-name-part taxon-name-part-type="genus" reg="Chiloglanis">C.</tp:taxon-name-part><tp:taxon-name-part taxon-name-part-type="species" reg="compactus">compactus</tp:taxon-name-part></tp:taxon-name></italic> sp. nov. and <italic><tp:taxon-name><tp:taxon-name-part taxon-name-part-type="genus" reg="Chiloglanis">C.</tp:taxon-name-part><tp:taxon-name-part taxon-name-part-type="species" reg="emarginatus">emarginatus</tp:taxon-name-part></tp:taxon-name></italic> that possess seven pectoral fin rays. A deeply forked caudal fin readily separates <italic><tp:taxon-name><tp:taxon-name-part taxon-name-part-type="genus" reg="Chiloglanis">C.</tp:taxon-name-part><tp:taxon-name-part taxon-name-part-type="species" reg="asperocutis">asperocutis</tp:taxon-name-part></tp:taxon-name></italic> sp. nov. from <italic><tp:taxon-name><tp:taxon-name-part taxon-name-part-type="genus" reg="Chiloglanis">C.</tp:taxon-name-part><tp:taxon-name-part taxon-name-part-type="species" reg="compactus">compactus</tp:taxon-name-part></tp:taxon-name></italic> sp. nov., <italic><tp:taxon-name><tp:taxon-name-part taxon-name-part-type="genus" reg="Chiloglanis">C.</tp:taxon-name-part><tp:taxon-name-part taxon-name-part-type="species" reg="pretoriae">pretoriae</tp:taxon-name-part></tp:taxon-name></italic>, <italic><tp:taxon-name><tp:taxon-name-part taxon-name-part-type="genus" reg="Chiloglanis">C.</tp:taxon-name-part><tp:taxon-name-part taxon-name-part-type="species" reg="paratus">paratus</tp:taxon-name-part></tp:taxon-name></italic>, and <italic><tp:taxon-name><tp:taxon-name-part taxon-name-part-type="genus" reg="Chiloglanis">C.</tp:taxon-name-part><tp:taxon-name-part taxon-name-part-type="species" reg="swierstrai">swierstrai</tp:taxon-name-part></tp:taxon-name></italic> that have shallower fork depths in the caudal fin; <italic><tp:taxon-name><tp:taxon-name-part taxon-name-part-type="genus" reg="Chiloglanis">C.</tp:taxon-name-part><tp:taxon-name-part taxon-name-part-type="species" reg="emarginatus">emarginatus</tp:taxon-name-part></tp:taxon-name></italic> that has an emarginated caudal fin with a very shallow fork; and from <italic><tp:taxon-name><tp:taxon-name-part taxon-name-part-type="genus" reg="Chiloglanis">C.</tp:taxon-name-part><tp:taxon-name-part taxon-name-part-type="species" reg="anoterus">anoterus</tp:taxon-name-part></tp:taxon-name></italic> that has a caudal fin with no fork due to extended median rays in males and emarginated in females. A caudal fin with an upper lobe shorter than lower lobe distinguish <italic><tp:taxon-name><tp:taxon-name-part taxon-name-part-type="genus" reg="Chiloglanis">C.</tp:taxon-name-part><tp:taxon-name-part taxon-name-part-type="species" reg="asperocutis">asperocutis</tp:taxon-name-part></tp:taxon-name></italic> sp. nov. from <italic><tp:taxon-name><tp:taxon-name-part taxon-name-part-type="genus" reg="Chiloglanis">C.</tp:taxon-name-part><tp:taxon-name-part taxon-name-part-type="species" reg="bifurcus">bifurcus</tp:taxon-name-part></tp:taxon-name></italic> that has a caudal fin with an upper lobe that is longer than the lower lobe. An oral disc with a well-developed mid-ventral cleft distinguishes <italic><tp:taxon-name><tp:taxon-name-part taxon-name-part-type="genus" reg="Chiloglanis">C.</tp:taxon-name-part><tp:taxon-name-part taxon-name-part-type="species" reg="asperocutis">asperocutis</tp:taxon-name-part></tp:taxon-name></italic> sp. nov. from <italic><tp:taxon-name><tp:taxon-name-part taxon-name-part-type="genus" reg="Chiloglanis">C.</tp:taxon-name-part><tp:taxon-name-part taxon-name-part-type="species" reg="swierstrai">swierstrai</tp:taxon-name-part></tp:taxon-name></italic> that lacks a mid-ventral cleft. <italic><tp:taxon-name><tp:taxon-name-part taxon-name-part-type="genus" reg="Chiloglanis">Chiloglanis</tp:taxon-name-part><tp:taxon-name-part taxon-name-part-type="species" reg="asperocutis">asperocutis</tp:taxon-name-part></tp:taxon-name></italic> sp. nov. has a dorsal spine with gently serrated anterior and posterior margins that distinguish it from <italic><tp:taxon-name><tp:taxon-name-part taxon-name-part-type="genus" reg="Chiloglanis">C.</tp:taxon-name-part><tp:taxon-name-part taxon-name-part-type="species" reg="paratus">paratus</tp:taxon-name-part></tp:taxon-name></italic> that has a dorsal spine with a serrated posterior margin. Absence of a fleshy skin on the basal portion of the dorsal fin separates <italic><tp:taxon-name><tp:taxon-name-part taxon-name-part-type="genus" reg="Chiloglanis">C.</tp:taxon-name-part><tp:taxon-name-part taxon-name-part-type="species" reg="asperocutis">asperocutis</tp:taxon-name-part></tp:taxon-name></italic> sp. nov. from <italic><tp:taxon-name><tp:taxon-name-part taxon-name-part-type="genus" reg="Chiloglanis">C.</tp:taxon-name-part><tp:taxon-name-part taxon-name-part-type="species" reg="carnatus">carnatus</tp:taxon-name-part></tp:taxon-name></italic>, a character present in the latter species. <italic><tp:taxon-name><tp:taxon-name-part taxon-name-part-type="genus" reg="Chiloglanis">Chiloglanis</tp:taxon-name-part><tp:taxon-name-part taxon-name-part-type="species" reg="asperocutis">asperocutis</tp:taxon-name-part></tp:taxon-name></italic> sp. nov. is further distinguished from its southern African congeners by long ridge-like tubercles distributed across the dorsal and lateral surfaces of the head and body compared to conical tubercles found in <italic><tp:taxon-name><tp:taxon-name-part taxon-name-part-type="genus" reg="Chiloglanis">C.</tp:taxon-name-part><tp:taxon-name-part taxon-name-part-type="species" reg="compactus">compactus</tp:taxon-name-part></tp:taxon-name></italic> sp. nov., <italic><tp:taxon-name><tp:taxon-name-part taxon-name-part-type="genus" reg="Chiloglanis">C.</tp:taxon-name-part><tp:taxon-name-part taxon-name-part-type="species" reg="bifurcus">bifurcus</tp:taxon-name-part></tp:taxon-name></italic>, <italic><tp:taxon-name><tp:taxon-name-part taxon-name-part-type="genus" reg="Chiloglanis">C.</tp:taxon-name-part><tp:taxon-name-part taxon-name-part-type="species" reg="emarginatus">emarginatus</tp:taxon-name-part></tp:taxon-name></italic>, <italic><tp:taxon-name><tp:taxon-name-part taxon-name-part-type="genus" reg="Chiloglanis">C.</tp:taxon-name-part><tp:taxon-name-part taxon-name-part-type="species" reg="fasciatus">fasciatus</tp:taxon-name-part></tp:taxon-name></italic>, <italic><tp:taxon-name><tp:taxon-name-part taxon-name-part-type="genus" reg="Chiloglanis">C.</tp:taxon-name-part><tp:taxon-name-part taxon-name-part-type="species" reg="paratus">paratus</tp:taxon-name-part></tp:taxon-name></italic>, <italic><tp:taxon-name><tp:taxon-name-part taxon-name-part-type="genus" reg="Chiloglanis">C.</tp:taxon-name-part><tp:taxon-name-part taxon-name-part-type="species" reg="carnatus">carnatus</tp:taxon-name-part></tp:taxon-name></italic>, and <italic><tp:taxon-name><tp:taxon-name-part taxon-name-part-type="genus" reg="Chiloglanis">C.</tp:taxon-name-part><tp:taxon-name-part taxon-name-part-type="species" reg="swierstrai">swierstrai</tp:taxon-name-part></tp:taxon-name></italic>; and the lack of conspicuous tubercles in <italic><tp:taxon-name><tp:taxon-name-part taxon-name-part-type="genus" reg="Chiloglanis">C.</tp:taxon-name-part><tp:taxon-name-part taxon-name-part-type="species" reg="anoterus">anoterus</tp:taxon-name-part></tp:taxon-name></italic> and <italic><tp:taxon-name><tp:taxon-name-part taxon-name-part-type="genus" reg="Chiloglanis">C.</tp:taxon-name-part><tp:taxon-name-part taxon-name-part-type="species" reg="pretoriae">pretoriae</tp:taxon-name-part></tp:taxon-name></italic>. A narrow caudal peduncle depth distinguishes <italic><tp:taxon-name><tp:taxon-name-part taxon-name-part-type="genus" reg="Chiloglanis">C.</tp:taxon-name-part><tp:taxon-name-part taxon-name-part-type="species" reg="asperocutis">asperocutis</tp:taxon-name-part></tp:taxon-name></italic> sp. nov. (7.5–10.0%<abbrev xmlns:xlink="http://www.w3.org/1999/xlink" xlink:title="standard length" id="ABBRID0E4MAI" xlink:type="simple">SL</abbrev>) from <italic><tp:taxon-name><tp:taxon-name-part taxon-name-part-type="genus" reg="Chiloglanis">C.</tp:taxon-name-part><tp:taxon-name-part taxon-name-part-type="species" reg="carnatus">carnatus</tp:taxon-name-part></tp:taxon-name></italic> (11.3–13.2%<abbrev xmlns:xlink="http://www.w3.org/1999/xlink" xlink:title="standard length" id="ABBRID0EMNAI" xlink:type="simple">SL</abbrev>), <italic><tp:taxon-name><tp:taxon-name-part taxon-name-part-type="genus" reg="Chiloglanis">C.</tp:taxon-name-part><tp:taxon-name-part taxon-name-part-type="species" reg="pretoriae">pretoriae</tp:taxon-name-part></tp:taxon-name></italic> (11.0–13.8%<abbrev xmlns:xlink="http://www.w3.org/1999/xlink" xlink:title="standard length" id="ABBRID0E2NAI" xlink:type="simple">SL</abbrev>), <italic><tp:taxon-name><tp:taxon-name-part taxon-name-part-type="genus" reg="Chiloglanis">C.</tp:taxon-name-part><tp:taxon-name-part taxon-name-part-type="species" reg="anoterus">anoterus</tp:taxon-name-part></tp:taxon-name></italic> (12.2%<abbrev xmlns:xlink="http://www.w3.org/1999/xlink" xlink:title="standard length" id="ABBRID0EKOAI" xlink:type="simple">SL</abbrev>), <italic><tp:taxon-name><tp:taxon-name-part taxon-name-part-type="genus" reg="Chiloglanis">C.</tp:taxon-name-part><tp:taxon-name-part taxon-name-part-type="species" reg="bifurcus">bifurcus</tp:taxon-name-part></tp:taxon-name></italic> (11.1–14.1%<abbrev xmlns:xlink="http://www.w3.org/1999/xlink" xlink:title="standard length" id="ABBRID0EZOAI" xlink:type="simple">SL</abbrev>), and <italic><tp:taxon-name><tp:taxon-name-part taxon-name-part-type="genus" reg="Chiloglanis">C.</tp:taxon-name-part><tp:taxon-name-part taxon-name-part-type="species" reg="emarginatus">emarginatus</tp:taxon-name-part></tp:taxon-name></italic> (10.2–11.9%<abbrev xmlns:xlink="http://www.w3.org/1999/xlink" xlink:title="standard length" id="ABBRID0EIPAI" xlink:type="simple">SL</abbrev>) that have deeper caudal peduncles. A narrow mandibular tooth row width separates <italic><tp:taxon-name><tp:taxon-name-part taxon-name-part-type="genus" reg="Chiloglanis">C.</tp:taxon-name-part><tp:taxon-name-part taxon-name-part-type="species" reg="asperocutis">asperocutis</tp:taxon-name-part></tp:taxon-name></italic> sp. nov. (3.6–7.2%<abbrev xmlns:xlink="http://www.w3.org/1999/xlink" xlink:title="Head length" id="ABBRID0EXPAI" xlink:type="simple">HL</abbrev>) from <italic><tp:taxon-name><tp:taxon-name-part taxon-name-part-type="genus" reg="Chiloglanis">C.</tp:taxon-name-part><tp:taxon-name-part taxon-name-part-type="species" reg="pretoriae">pretoriae</tp:taxon-name-part></tp:taxon-name></italic> (16.0–25.6%<abbrev xmlns:xlink="http://www.w3.org/1999/xlink" xlink:title="Head length" id="ABBRID0EGQAI" xlink:type="simple">HL</abbrev>), <italic><tp:taxon-name><tp:taxon-name-part taxon-name-part-type="genus" reg="Chiloglanis">C.</tp:taxon-name-part><tp:taxon-name-part taxon-name-part-type="species" reg="anoterus">anoterus</tp:taxon-name-part></tp:taxon-name></italic> (10.5%<abbrev xmlns:xlink="http://www.w3.org/1999/xlink" xlink:title="Head length" id="ABBRID0EVQAI" xlink:type="simple">HL</abbrev>), <italic><tp:taxon-name><tp:taxon-name-part taxon-name-part-type="genus" reg="Chiloglanis">C.</tp:taxon-name-part><tp:taxon-name-part taxon-name-part-type="species" reg="bifurcus">bifurcus</tp:taxon-name-part></tp:taxon-name></italic> (10.4–17.3%<abbrev xmlns:xlink="http://www.w3.org/1999/xlink" xlink:title="Head length" id="ABBRID0EERAI" xlink:type="simple">HL</abbrev>), <italic><tp:taxon-name><tp:taxon-name-part taxon-name-part-type="genus" reg="Chiloglanis">C.</tp:taxon-name-part><tp:taxon-name-part taxon-name-part-type="species" reg="emarginatus">emarginatus</tp:taxon-name-part></tp:taxon-name></italic> (9.6–13.5%<abbrev xmlns:xlink="http://www.w3.org/1999/xlink" xlink:title="Head length" id="ABBRID0ETRAI" xlink:type="simple">HL</abbrev>), <italic><tp:taxon-name><tp:taxon-name-part taxon-name-part-type="genus" reg="Chiloglanis">C.</tp:taxon-name-part><tp:taxon-name-part taxon-name-part-type="species" reg="paratus">paratus</tp:taxon-name-part></tp:taxon-name></italic> (7.2–7.7%<abbrev xmlns:xlink="http://www.w3.org/1999/xlink" xlink:title="Head length" id="ABBRID0ECSAI" xlink:type="simple">HL</abbrev>), and <italic><tp:taxon-name><tp:taxon-name-part taxon-name-part-type="genus" reg="Chiloglanis">C.</tp:taxon-name-part><tp:taxon-name-part taxon-name-part-type="species" reg="swierstrai">swierstrai</tp:taxon-name-part></tp:taxon-name></italic> (10.0–16.6%<abbrev xmlns:xlink="http://www.w3.org/1999/xlink" xlink:title="Head length" id="ABBRID0ERSAI" xlink:type="simple">HL</abbrev>) that have wider mandibular tooth row widths. A longer upper lip length further separates <italic><tp:taxon-name><tp:taxon-name-part taxon-name-part-type="genus" reg="Chiloglanis">C.</tp:taxon-name-part><tp:taxon-name-part taxon-name-part-type="species" reg="asperocutis">asperocutis</tp:taxon-name-part></tp:taxon-name></italic> sp. nov. (11.4–22.2%<abbrev xmlns:xlink="http://www.w3.org/1999/xlink" xlink:title="Head length" id="ABBRID0EATAI" xlink:type="simple">HL</abbrev>) from <italic><tp:taxon-name><tp:taxon-name-part taxon-name-part-type="genus" reg="Chiloglanis">C.</tp:taxon-name-part><tp:taxon-name-part taxon-name-part-type="species" reg="emarginatus">emarginatus</tp:taxon-name-part></tp:taxon-name></italic> (6.6–10.6%<abbrev xmlns:xlink="http://www.w3.org/1999/xlink" xlink:title="Head length" id="ABBRID0EPTAI" xlink:type="simple">HL</abbrev>) and <italic><tp:taxon-name><tp:taxon-name-part taxon-name-part-type="genus" reg="Chiloglanis">C.</tp:taxon-name-part><tp:taxon-name-part taxon-name-part-type="species" reg="swierstrai">swierstrai</tp:taxon-name-part></tp:taxon-name></italic> (7.0–10.5%<abbrev xmlns:xlink="http://www.w3.org/1999/xlink" xlink:title="Head length" id="ABBRID0E5TAI" xlink:type="simple">HL</abbrev>) that have shorter upper lips.</p></tp:treatment-sec><tp:treatment-sec sec-type="description" id="SECID0ECUAI"><title>Description.</title><p>Figs <xref ref-type="fig" rid="F6">6</xref>, <xref ref-type="fig" rid="F7">7</xref> shows general body features of adult male and female <italic><tp:taxon-name><tp:taxon-name-part taxon-name-part-type="genus" reg="Chiloglanis">C.</tp:taxon-name-part><tp:taxon-name-part taxon-name-part-type="species" reg="asperocutis">asperocutis</tp:taxon-name-part></tp:taxon-name></italic>. Morphometric and meristic data for holotype, paratypes, and non-type specimens are presented in Table <xref ref-type="table" rid="T3">3</xref>. Where meristics counts have a range, counts from the holotype are given in parentheses.</p><fig id="F6" position="float" orientation="portrait"><object-id xmlns:xlink="http://www.w3.org/1999/xlink" content-type="doi" xlink:type="simple">10.3897/zookeys.1241.138917.figure6</object-id><object-id xmlns:xlink="http://www.w3.org/1999/xlink" content-type="arpha" xlink:type="simple">9E5B81FD-DE0E-59F2-A73B-D00FD96C4A2A</object-id><label>Figure 6.</label><caption><p><italic><tp:taxon-name><tp:taxon-name-part taxon-name-part-type="genus" reg="Chiloglanis">Chiloglanis</tp:taxon-name-part><tp:taxon-name-part taxon-name-part-type="species" reg="asperocutis">asperocutis</tp:taxon-name-part></tp:taxon-name></italic> female holotype SAIAB 246255. Scale bars: 2 cm.</p></caption><graphic xmlns:xlink="http://www.w3.org/1999/xlink" xlink:href="zookeys-1241-261_article-138917__-g006.jpg" position="float" orientation="portrait" xlink:type="simple" id="oo_1354368.jpg"><uri content-type="original_file" xlink:type="simple">https://binary.pensoft.net/fig/1354368</uri></graphic></fig><fig id="F7" position="float" orientation="portrait"><object-id xmlns:xlink="http://www.w3.org/1999/xlink" content-type="doi" xlink:type="simple">10.3897/zookeys.1241.138917.figure7</object-id><object-id xmlns:xlink="http://www.w3.org/1999/xlink" content-type="arpha" xlink:type="simple">A4AB32F6-17E9-57B6-8DA7-18F84F90964B</object-id><label>Figure 7.</label><caption><p><italic><tp:taxon-name><tp:taxon-name-part taxon-name-part-type="genus" reg="Chiloglanis">Chiloglanis</tp:taxon-name-part><tp:taxon-name-part taxon-name-part-type="species" reg="asperocutis">asperocutis</tp:taxon-name-part></tp:taxon-name></italic> male paratype SAIAB 201026. Scale bars: 2 cm.</p></caption><graphic xmlns:xlink="http://www.w3.org/1999/xlink" xlink:href="zookeys-1241-261_article-138917__-g007.jpg" position="float" orientation="portrait" xlink:type="simple" id="oo_1354369.jpg"><uri content-type="original_file" xlink:type="simple">https://binary.pensoft.net/fig/1354369</uri></graphic></fig><table-wrap id="T3" position="float" orientation="portrait"><label>Table 3.</label><caption><p>Summary of the <italic><tp:taxon-name><tp:taxon-name-part taxon-name-part-type="genus" reg="Chiloglanis">Chiloglanis</tp:taxon-name-part><tp:taxon-name-part taxon-name-part-type="species" reg="asperocutis">asperocutis</tp:taxon-name-part></tp:taxon-name></italic> sp. nov. morphological characters. All measured values, except standard length (<abbrev xmlns:xlink="http://www.w3.org/1999/xlink" xlink:title="standard length" id="ABBRID0EDXAI" xlink:type="simple">SL</abbrev>) and Head length (<abbrev xmlns:xlink="http://www.w3.org/1999/xlink" xlink:title="Head length" id="ABBRID0EHXAI" xlink:type="simple">HL</abbrev>) are given as percentages of the <abbrev xmlns:xlink="http://www.w3.org/1999/xlink" xlink:title="Head length" id="ABBRID0ELXAI" xlink:type="simple">HL</abbrev> or <abbrev xmlns:xlink="http://www.w3.org/1999/xlink" xlink:title="standard length" id="ABBRID0EPXAI" xlink:type="simple">SL</abbrev>. The numbers in the parentheses represent the mean of the morphometric characters and the mode for the meristic characters.</p></caption><table id="TID0EFRCI" rules="all"><tbody><tr><th rowspan="1" colspan="1"/><th rowspan="1" colspan="1"><italic><tp:taxon-name><tp:taxon-name-part taxon-name-part-type="genus" reg="Chiloglanis">Chiloglanis</tp:taxon-name-part><tp:taxon-name-part taxon-name-part-type="species" reg="asperocutis">asperocutis</tp:taxon-name-part></tp:taxon-name></italic> holotype</th><th rowspan="1" colspan="1"><italic><tp:taxon-name><tp:taxon-name-part taxon-name-part-type="genus" reg="Chiloglanis">Chiloglanis</tp:taxon-name-part><tp:taxon-name-part taxon-name-part-type="species" reg="asperocutis">asperocutis</tp:taxon-name-part></tp:taxon-name></italic> paratypes</th><th rowspan="1" colspan="1"><italic><tp:taxon-name><tp:taxon-name-part taxon-name-part-type="genus" reg="Chiloglanis">Chiloglanis</tp:taxon-name-part><tp:taxon-name-part taxon-name-part-type="species" reg="asperocutis">asperocutis</tp:taxon-name-part></tp:taxon-name></italic> non–types</th></tr><tr><td rowspan="1" colspan="1">SAIAB catalogue number</td><td rowspan="1" colspan="1">201026</td><td rowspan="1" colspan="1">201026</td><td rowspan="1" colspan="1">_</td></tr><tr><td rowspan="1" colspan="1">Number of specimens</td><td rowspan="1" colspan="1">1</td><td rowspan="1" colspan="1">42</td><td rowspan="1" colspan="1">67</td></tr><tr><td rowspan="1" colspan="1">Total length</td><td rowspan="1" colspan="1">81.6</td><td rowspan="1" colspan="1">32.3–77.5</td><td rowspan="1" colspan="1">43.5–87.6 (65.1)</td></tr><tr><td rowspan="1" colspan="1">Head length</td><td rowspan="1" colspan="1">21.5</td><td rowspan="1" colspan="1">17.8–21.5</td><td rowspan="1" colspan="1">11.2–22.8 (16.8)</td></tr><tr><td rowspan="1" colspan="1">Standard length</td><td rowspan="1" colspan="1">66</td><td rowspan="1" colspan="1">61.4–66</td><td rowspan="1" colspan="1">33.9–66.6 (51.7)</td></tr><tr><td rowspan="1" colspan="4">% <bold>standard length</bold></td></tr><tr><td rowspan="1" colspan="1">
                      Adipose fin to caudal peduncle length</td><td rowspan="1" colspan="1">17.6</td><td rowspan="1" colspan="1">16–17.6</td><td rowspan="1" colspan="1">13.5–21.6 (16.4)</td></tr><tr><td rowspan="1" colspan="1">
                      Adipose-fin base length</td><td rowspan="1" colspan="1">11.7</td><td rowspan="1" colspan="1">11.7–14.5</td><td rowspan="1" colspan="1">10.4–17.9 (13.7)</td></tr><tr><td rowspan="1" colspan="1">
                      Adipose-fin height</td><td rowspan="1" colspan="1">4.7</td><td rowspan="1" colspan="1">4.7–4.9</td><td rowspan="1" colspan="1">3.9–7 (5.4)</td></tr><tr><td rowspan="1" colspan="1">Anal-fin base length</td><td rowspan="1" colspan="1">9.7</td><td rowspan="1" colspan="1">9.7</td><td rowspan="1" colspan="1">8.2–13.2 (10.9)</td></tr><tr><td rowspan="1" colspan="1">Anal-fin length along longest ray</td><td rowspan="1" colspan="1">12.1</td><td rowspan="1" colspan="1">12.1–16.1</td><td rowspan="1" colspan="1">10.9–18.9 (14)</td></tr><tr><td rowspan="1" colspan="1">Body depth at anus</td><td rowspan="1" colspan="1">12.8</td><td rowspan="1" colspan="1">12.8–15.4</td><td rowspan="1" colspan="1">12.5–16.9 (14.8)</td></tr><tr><td rowspan="1" colspan="1">Body depth at dorsal-fin insertion</td><td rowspan="1" colspan="1">19.6</td><td rowspan="1" colspan="1">18.1–19.6</td><td rowspan="1" colspan="1">17.2–22.8 (19.4)</td></tr><tr><td rowspan="1" colspan="1">Caudal peduncle depth</td><td rowspan="1" colspan="1">8.1</td><td rowspan="1" colspan="1">8.1–8.4</td><td rowspan="1" colspan="1">7.5–10 (8.9)</td></tr><tr><td rowspan="1" colspan="1">Caudal peduncle length</td><td rowspan="1" colspan="1">19.1</td><td rowspan="1" colspan="1">18.8–19.1</td><td rowspan="1" colspan="1">13.9–21.3 (17.4)</td></tr><tr><td rowspan="1" colspan="1">Dorsal fin to adipose fin length</td><td rowspan="1" colspan="1">26.4</td><td rowspan="1" colspan="1">24.9–26.4</td><td rowspan="1" colspan="1">18.7–29.2 (24.6)</td></tr><tr><td rowspan="1" colspan="1">Dorsal-fin base length</td><td rowspan="1" colspan="1">12.4</td><td rowspan="1" colspan="1">11.6–12.4</td><td rowspan="1" colspan="1">7.9–13.4 (10.2)</td></tr><tr><td rowspan="1" colspan="1">Dorsal-spine length</td><td rowspan="1" colspan="1">19.4</td><td rowspan="1" colspan="1">16.7–19.4</td><td rowspan="1" colspan="1">13.8–25.4 (17.5)</td></tr><tr><td rowspan="1" colspan="1">Pre-anal length</td><td rowspan="1" colspan="1">73.6</td><td rowspan="1" colspan="1">70.4–73.6</td><td rowspan="1" colspan="1">68.4–77.6 (72.8)</td></tr><tr><td rowspan="1" colspan="1">Pre-dorsal length</td><td rowspan="1" colspan="1">42.5</td><td rowspan="1" colspan="1">39.2–42.5</td><td rowspan="1" colspan="1">37.6–46.3 (40.9)</td></tr><tr><td rowspan="1" colspan="1">Pre-pectoral length</td><td rowspan="1" colspan="1">29</td><td rowspan="1" colspan="1">26.5–29</td><td rowspan="1" colspan="1">25.7–33 (29.7)</td></tr><tr><td rowspan="1" colspan="1">Pre-pelvic length</td><td rowspan="1" colspan="1">57.8</td><td rowspan="1" colspan="1">57.1–57.8</td><td rowspan="1" colspan="1">53.6–61.8 (58.8)</td></tr><tr><td rowspan="1" colspan="1">
                      Pectoral-spine length</td><td rowspan="1" colspan="1">20.8</td><td rowspan="1" colspan="1">20.8–21.3</td><td rowspan="1" colspan="1">13.4–26.6 (20.2)</td></tr><tr><td rowspan="1" colspan="1">
                      Pectoral-fin length</td><td rowspan="1" colspan="1">21.8</td><td rowspan="1" colspan="1">21.8–25.5</td><td rowspan="1" colspan="1">19.4–27.4 (22.7)</td></tr><tr><td rowspan="1" colspan="1">
                      Pelvic-fin length</td><td rowspan="1" colspan="1">14.3</td><td rowspan="1" colspan="1">13.2–14.3</td><td rowspan="1" colspan="1">11.7–17.5 (14.6)</td></tr><tr><td rowspan="1" colspan="1">Width at pectoral-fin insertion</td><td rowspan="1" colspan="1">23.9</td><td rowspan="1" colspan="1">22.7–23.9</td><td rowspan="1" colspan="1">21–27.1 (23.9)</td></tr><tr><td rowspan="1" colspan="1">
                      Pelvic-fin interspace</td><td rowspan="1" colspan="1">4.8</td><td rowspan="1" colspan="1">4.8–5.4</td><td rowspan="1" colspan="1">2.8–9.2 (5.1)</td></tr><tr><td rowspan="1" colspan="1">Head length</td><td rowspan="1" colspan="1">32.6</td><td rowspan="1" colspan="1">29–32.6</td><td rowspan="1" colspan="1">28.6–36.3 (32.6)</td></tr><tr><td rowspan="1" colspan="1">Dorsal-fin length along longest ray</td><td rowspan="1" colspan="1">20.5</td><td rowspan="1" colspan="1">20.5–20.6</td><td rowspan="1" colspan="1">12.3–22.8 (17.8)</td></tr><tr><td rowspan="1" colspan="1">Caudal fork length</td><td rowspan="1" colspan="1">10.3</td><td rowspan="1" colspan="1">8.5–10.3</td><td rowspan="1" colspan="1">9.4–15.9 (12.5)</td></tr><tr><td rowspan="1" colspan="4">% <bold>Head length</bold></td></tr><tr><td rowspan="1" colspan="1">Anterior nares interspace</td><td rowspan="1" colspan="1">13.9</td><td rowspan="1" colspan="1">13.4–13.9</td><td rowspan="1" colspan="1">10.3–19.5 (14.4)</td></tr><tr><td rowspan="1" colspan="1">Eye diameter (vertical axis)</td><td rowspan="1" colspan="1">12.5</td><td rowspan="1" colspan="1">12.5–13.4</td><td rowspan="1" colspan="1">7.9–15.9 (12.7)</td></tr><tr><td rowspan="1" colspan="1">Lower lip length</td><td rowspan="1" colspan="1">21.3</td><td rowspan="1" colspan="1">18.7–21.3</td><td rowspan="1" colspan="1">18.4–27.4 (22.4)</td></tr><tr><td rowspan="1" colspan="1">Mandibular tooth row width</td><td rowspan="1" colspan="1">6.4</td><td rowspan="1" colspan="1">6.4–7.2</td><td rowspan="1" colspan="1">3.6–6.9 (5.5)</td></tr><tr><td rowspan="1" colspan="1">Maxillary barbel length</td><td rowspan="1" colspan="1">27.8</td><td rowspan="1" colspan="1">23.9–27.8</td><td rowspan="1" colspan="1">20.2–38.9 (28.3)</td></tr><tr><td rowspan="1" colspan="1">Mouth width</td><td rowspan="1" colspan="1">25.9</td><td rowspan="1" colspan="1">25.9–31</td><td rowspan="1" colspan="1">26.6–34.1 (31)</td></tr><tr><td rowspan="1" colspan="1">Orbital interspace</td><td rowspan="1" colspan="1">20.8</td><td rowspan="1" colspan="1">20.4–20.8</td><td rowspan="1" colspan="1">16.5–22.6 (19.9)</td></tr><tr><td rowspan="1" colspan="1">Oral disc length</td><td rowspan="1" colspan="1">57.2</td><td rowspan="1" colspan="1">53.7–57.2</td><td rowspan="1" colspan="1">47.1–63.3 (52.6)</td></tr><tr><td rowspan="1" colspan="1">Oral disc width</td><td rowspan="1" colspan="1">51.7</td><td rowspan="1" colspan="1">51.7–59</td><td rowspan="1" colspan="1">49.6–69.2 (57.9)</td></tr><tr><td rowspan="1" colspan="1">Premaxillary tooth-patch length</td><td rowspan="1" colspan="1">10.5</td><td rowspan="1" colspan="1">10.1–10.5</td><td rowspan="1" colspan="1">7.6–14 (10.6)</td></tr><tr><td rowspan="1" colspan="1">Premaxillary tooth-patch width</td><td rowspan="1" colspan="1">36.4</td><td rowspan="1" colspan="1">36.4–46.8</td><td rowspan="1" colspan="1">29.7–51.2 (43.5)</td></tr><tr><td rowspan="1" colspan="1">Posterior nares interspace</td><td rowspan="1" colspan="1">17.3</td><td rowspan="1" colspan="1">10.1–17.3</td><td rowspan="1" colspan="1">7.5–14.9 (11.3)</td></tr><tr><td rowspan="1" colspan="1">Snout length</td><td rowspan="1" colspan="1">65</td><td rowspan="1" colspan="1">60.1–65</td><td rowspan="1" colspan="1">54.8–68 (63.9)</td></tr><tr><td rowspan="1" colspan="1">Upper lip length</td><td rowspan="1" colspan="1">13</td><td rowspan="1" colspan="1">13–16.8</td><td rowspan="1" colspan="1">11.4–22.2 (15.6)</td></tr><tr><td rowspan="1" colspan="1">Eye diameter (horizontal axis)</td><td rowspan="1" colspan="1">15.7</td><td rowspan="1" colspan="1">15.7–17</td><td rowspan="1" colspan="1">22.3–51.4 (34.2)</td></tr><tr><td rowspan="1" colspan="1">Occipital shield width</td><td rowspan="1" colspan="1">36.1</td><td rowspan="1" colspan="1">36.1–40.1</td><td rowspan="1" colspan="1">48.4–60 (54.2)</td></tr><tr><td rowspan="1" colspan="1">Head depth</td><td rowspan="1" colspan="1">52</td><td rowspan="1" colspan="1">52–55.8</td><td rowspan="1" colspan="1">22.5–89.5 (61.6)</td></tr><tr><td rowspan="1" colspan="4">
                      <bold>Meristics</bold>
                    </td></tr><tr><td rowspan="1" colspan="1">
                      Pelvic fin count</td><td rowspan="1" colspan="1">7</td><td rowspan="1" colspan="1">7</td><td rowspan="1" colspan="1">7</td></tr><tr><td rowspan="1" colspan="1">
                      Pectoral fin count</td><td rowspan="1" colspan="1">8</td><td rowspan="1" colspan="1">8</td><td rowspan="1" colspan="1">8</td></tr><tr><td rowspan="1" colspan="1">Primary premaxillary tooth row count</td><td rowspan="1" colspan="1">4</td><td rowspan="1" colspan="1">3–5</td><td rowspan="1" colspan="1">4 (3–5)</td></tr><tr><td rowspan="1" colspan="1">Primary premaxillary tooth count total</td><td rowspan="1" colspan="1">102</td><td rowspan="1" colspan="1">74–102</td><td rowspan="1" colspan="1">80 (68–128)</td></tr><tr><td rowspan="1" colspan="1">Mandibular tooth count</td><td rowspan="1" colspan="1">10</td><td rowspan="1" colspan="1">10</td><td rowspan="1" colspan="1">10 (8–10)</td></tr><tr><td rowspan="1" colspan="1">Dorsal-fin rays</td><td rowspan="1" colspan="1">6</td><td rowspan="1" colspan="1">6</td><td rowspan="1" colspan="1">6 (6–7)</td></tr><tr><td rowspan="1" colspan="1">Anal-fin rays</td><td rowspan="1" colspan="1">10</td><td rowspan="1" colspan="1">10–11</td><td rowspan="1" colspan="1">9 (9–11)</td></tr><tr><td rowspan="1" colspan="1">Total vertebrate</td><td rowspan="1" colspan="1">29</td><td rowspan="1" colspan="1">28–29</td><td rowspan="1" colspan="1">27 (27–29)</td></tr><tr><td rowspan="1" colspan="1">Abdominal vertebrae</td><td rowspan="1" colspan="1">13</td><td rowspan="1" colspan="1">11–13</td><td rowspan="1" colspan="1">12 (11–13)</td></tr><tr><td rowspan="1" colspan="1">Caudal vertebrae</td><td rowspan="1" colspan="1">16</td><td rowspan="1" colspan="1">15–17</td><td rowspan="1" colspan="1">15–17</td></tr></tbody></table></table-wrap><p><bold><italic>Body</italic></bold> elongate. Depressed pre-dorsal region, mid-sections more cylindrical, slightly laterally compressed posterior section. Pre-dorsal profile convex, sharply slopping from snout to posterior nostril, gentler slope from poster nostril to dorsal-fin origin. Body greatest depth at dorsal-fin insertion. Post-dorsal profile almost straight to adipose fin insertion, gently concave from adipose-fin origin to caudal fin. Ventral profile gently convex from region just posterior of oral disc to anal-fin origin, gently concave from anal-fin origin to caudal fin.</p><p><bold><italic>Skin</italic></bold> numerous tubercles spread across body with exception of ventral surface, forming distinct ridge like structures most conspicuous on head dorsum giving skin a distinct “rough” texture. Lateral line complete, originating just above horizontal level of orbit, below anterior dorsal fin origin, gently undulating along midlateral of body to base of caudal fin.</p><p><bold><italic>Head</italic></bold> relatively big; longer than body depth; ~ 2/3 of pre-dorsal length. Eye large and oval, orbit lacks free margin; located dorsally, closer to margin of operculum than tip of snout. Interorbital space slightly wider than space between nares spaces. Posterior nares slightly closer together than anterior nares. Anterior nares with short skin flaps on their posterior margins. Posterior nares with short skin flaps along anterior margin. Gill opening restricted, located adjacent to pectoral fin origin.</p><p><bold><italic>Mouth</italic></bold> inferior, projecting below ventral body surface, upper and lower lips combined into a distinct large oral disc. Oral disc width greater than length. Upper and lower lips with pronounced roundish papillae, largest papillae concentrated around mid-ventral cleft of lower lip. Three unbranched pairs of barbels. Maxillary barbel, originating from lateral region of oral disc, extending to posterior region of oral disc. Lateral mandibular barbel longer than medial mandibular barbel, both integrated into lower lip.</p><p><bold><italic>Dentation</italic></bold> variable number 68–128 (102) of primary pre-maxillary teeth arranged in 3–5 (4) rows on two ovoid tooth patches. Secondary pre-maxillary teeth small and scattered on posterior surface of premaxillae. Tertiary teeth small and needle-like; in a row near midline of dorsal edge of tooth plate. Up to 10 (10) closely packed mandibular teeth; central teeth projecting higher than outer teeth forming a gentle arc; replacement tooth row emerges anteriorly to functional row, number of mandibular teeth may vary due to loss of teeth and their replacements, but the number does not exceed ten.</p><p><bold><italic>Vertebral counts</italic></bold> Total vertebrae 27–29 (29), abdominal vertebrae 11–13 (13), caudal vertebrae 15–17 (16).</p><p><bold><italic>Urogenital papillae</italic></bold> distinctly elongate and sharply pointed in males, reduced to a shallow invagination in females.</p><p><bold><italic>Pectoral fin</italic></bold> ray count 8, origin adjacent to gill opening; pectoral spine slightly curved, anterior margin smooth; gently serrated posterior margin; pectoral spine length ~80% of longest pectoral-fin ray. <bold><italic>Dorsal fin</italic></bold> originating in anterior 1/3 of body, posterior to pectoral-fin origin, 6–7 (6) branched rays. Dorsal spine, length ~ 80% of longest dorsal-fin ray, gentle serrations on anterior and posterior margins of the terminal 1/4 of dorsal spine. <bold><italic>Pelvic fin</italic></bold> ray count 7, origin posterior to midpoint between end of dorsal-fin and adipose-fin origin; rounded. <bold><italic>Adipose fin</italic></bold> relatively small, margin convex, located in posterior 1/3 of body, origin just anterior of anal-fin origin, ridge-like tubercles sometimes present on its surfaces. <bold><italic>Anal fin</italic></bold> ray count 12–13 (13), origin just posterior to origin of adipose fin; terminating just before posterior end of adipose fin; rounded. <bold><italic>Caudal fin</italic></bold> deeply forked, lobes unequal, lower lobe generally longer, both lobes with gently pointed tips.</p><p><bold><italic>Coloration in ethanol</italic></bold> dorsal and lateral skin generally dark brown becoming a lighter shade of brown below mid lateral line. Dark melanophores distributed throughout dorsal and lateral surfaces. Dorsal surface has blotches of lighter shades of brown located between orbits and posterior nostril, at dorsal fin insertion, between dorsal and adipose fin, and posterior to adipose fin, all these blotches extend to lateral surface. Lateral surface with large pale blotches such as those extending from dorsal surface. Lateral line clearly visible as a continuous pale brown stripe with very small pale blotches distributed above and below it. Ventral surface pale cream to yellowish in colour with dark melanophores only present at base of pelvic fins. Dorsal and adipose fins dark brown base and middle with hyaline margins. Pectoral fins have dark brown dorsal surfaces and lighter ventral surface, hyaline margins. Pelvic and anal fins pale brown in colour with dark melanophores and hyaline margins. Dark band stretches across middle of upper caudal fin lobe, lower lobe mostly covered by a dark blotch originating from the fin base. <bold><italic>Live colouration</italic></bold> displayed similar patterns as described in persevered specimens with a few differences. All pale brown sections in live specimens have a golden colour. Live specimens display a range of pigmentation intensity, some specimens are very dark with patterns described in the <bold><italic>Coloration in ethanol</italic></bold> section being very clear whilst other specimens are lightly coloured (golden) with little pigmentation visible.</p><p><bold><italic>Reproduction</italic></bold>: there are no dedicated studies on the breeding biology of <italic><tp:taxon-name><tp:taxon-name-part taxon-name-part-type="genus" reg="Chiloglanis">C.</tp:taxon-name-part><tp:taxon-name-part taxon-name-part-type="species" reg="asperocutis">asperocutis</tp:taxon-name-part></tp:taxon-name></italic>, but spawning is likely to begin in summer (October–November) based on the general pattern of other congeners (<xref ref-type="bibr" rid="B48">Skelton 2001</xref>), and other mochokid fishes from this region.</p></tp:treatment-sec><tp:treatment-sec sec-type="distribution" id="SECID0EBFCI"><title>Distribution, habitat, and feeding ecology.</title><p>this species is known from multiple localities in the Pungwe and Buzi River systems. It is a rheophilic species that occurs in rocky habitats with fast flowing water. Macroinvertebrates from the families <tp:taxon-name><tp:taxon-name-part taxon-name-part-type="family">Simuliidae</tp:taxon-name-part></tp:taxon-name>, <tp:taxon-name><tp:taxon-name-part taxon-name-part-type="family">Chironomidae</tp:taxon-name-part></tp:taxon-name>, <tp:taxon-name><tp:taxon-name-part taxon-name-part-type="family">Hydropsychidae</tp:taxon-name-part></tp:taxon-name> and <tp:taxon-name><tp:taxon-name-part taxon-name-part-type="family">Libellulidae</tp:taxon-name-part></tp:taxon-name> were the dominant prey item for this species with algae forming a smaller component of the diet of this species (<xref ref-type="bibr" rid="B26">Matomela et al 2018</xref>).</p></tp:treatment-sec><tp:treatment-sec sec-type="etymology" id="SECID0E6FCI"><title>Etymology.</title><p>a combination of the Latin words, <italic>aspero</italic>, meaning rough, and <italic>cutis</italic>, meaning skin. The name refers to the distinct ridges on the skin (more pronounced on the head dorsum) which is characteristic of this species.</p></tp:treatment-sec><tp:treatment-sec><!--Section generated to contain objects referenced in tp:taxon-treatment.--><supplementary-material xmlns:xlink="http://www.w3.org/1999/xlink" id="S1" position="float" orientation="portrait" xlink:type="simple"><object-id content-type="doi" xlink:type="simple">10.3897/zookeys.1241.138917.suppl1</object-id><object-id content-type="arpha" xlink:type="simple">06FEE0B8-BEC5-52E4-8DAB-C9DBD87C7D13</object-id><label>Supplementary material 1</label><caption><p>Additional material of new species</p></caption><statement content-type="dataType"><label>Data type</label><p>docx</p></statement><media xlink:href="zookeys-1241-261_article-138917__-s001.docx" mimetype="application" mime-subtype="vnd.openxmlformats-officedocument.wordprocessingml.document" position="float" orientation="portrait" xlink:type="simple" id="oo_1354372.docx"><uri content-type="original_file" xlink:type="simple">https://binary.pensoft.net/file/1354372</uri></media><permissions><license xlink:type="simple"><license-p>This dataset is made available under the Open Database License (http://opendatacommons.org/licenses/odbl/1.0/). The Open Database License (ODbL) is a license agreement intended to allow users to freely share, modify, and use this Dataset while maintaining this same freedom for others, provided that the original source and author(s) are credited.</license-p></license></permissions><attrib specific-use="authors">Tadiwa I. Mutizwa, Taurai Bere, Wilbert T. Kadye, Pedro H. N. Bragança, Albert Chakona</attrib></supplementary-material></tp:treatment-sec><ref-list><ref id="B6"><mixed-citation xmlns:xlink="http://www.w3.org/1999/xlink" xlink:type="simple"><person-group><name name-style="western"><surname>Chakona</surname><given-names>A</given-names></name><name name-style="western"><surname>Kadye</surname><given-names>WT</given-names></name><name name-style="western"><surname>Bere</surname><given-names>T</given-names></name><name name-style="western"><surname>Mazungula</surname><given-names>DN</given-names></name><name name-style="western"><surname>Vreven</surname><given-names>EJWMN</given-names></name></person-group> (<year>2018</year>) <article-title>Evidence of hidden diversity and taxonomic conflicts in five stream fishes from the Eastern Zimbabwe Highlands freshwater ecoregion.</article-title><source>ZooKeys</source><volume>768</volume>: <fpage>69</fpage>–<lpage>95</lpage>. <ext-link xlink:href="10.3897/zookeys.768.21944" ext-link-type="doi" xlink:type="simple">https://doi.org/10.3897/zookeys.768.21944</ext-link></mixed-citation></ref><ref id="B31"><mixed-citation xmlns:xlink="http://www.w3.org/1999/xlink" xlink:type="simple"><person-group><name name-style="western"><surname>Mutizwa</surname><given-names>TI</given-names></name><name name-style="western"><surname>Kadye</surname><given-names>WT</given-names></name><name name-style="western"><surname>Bragança</surname><given-names>PHN</given-names></name><name name-style="western"><surname>Bere</surname><given-names>T</given-names></name><name name-style="western"><surname>Chakona</surname><given-names>A</given-names></name></person-group> (<year>2024</year>) <article-title>Hidden in the riffles: A new suckermouth catfish (<tp:taxon-name><tp:taxon-name-part taxon-name-part-type="family">Mochokidae</tp:taxon-name-part></tp:taxon-name>, <italic><tp:taxon-name><tp:taxon-name-part taxon-name-part-type="genus">Chiloglanis</tp:taxon-name-part></tp:taxon-name></italic>) from the middle Zambezi River system, Zimbabwe.</article-title><source>ZooKeys</source><volume>1197</volume>: <fpage>57</fpage>–<lpage>91</lpage>. <ext-link xlink:href="10.3897/zookeys.1197.114679" ext-link-type="doi" xlink:type="simple">https://doi.org/10.3897/zookeys.1197.114679</ext-link></mixed-citation></ref><ref id="B48"><mixed-citation xmlns:xlink="http://www.w3.org/1999/xlink" xlink:type="simple"><person-group><name name-style="western"><surname>Skelton</surname><given-names>PH</given-names></name></person-group> (<year>2001</year>) A Complete Guide To The Freshwater Fishes Of Southern Africa. Struik, Cape Town, South Africa, 241–242.</mixed-citation></ref><ref id="B26"><mixed-citation xmlns:xlink="http://www.w3.org/1999/xlink" xlink:type="simple"><person-group><name name-style="western"><surname>Matomela</surname><given-names>N</given-names></name><name name-style="western"><surname>Kadye</surname><given-names>WT</given-names></name><name name-style="western"><surname>Chakona</surname><given-names>A</given-names></name><name name-style="western"><surname>Bere</surname><given-names>T</given-names></name></person-group> (<year>2018</year>) Does ecomorphological variation explain trophic resource partitioning between sympatric lineages of Afromontane stream catfishes? African Journal of Ecology 56(4): 1006-1011. <ext-link xlink:href="10.1111/aje.12531" ext-link-type="doi" xlink:type="simple">https://doi.org/10.1111/aje.12531</ext-link></mixed-citation></ref></ref-list></tp:taxon-treatment>
