# Supplementary material for: ﻿Description of two new species of Chiloglanis (Teleostei, Mochokidae) from the Eastern Zimbabwe Highlands freshwater ecoregion: an overlooked hotspot of rheophilic fishes
Source: Zookeys. 2025 Jun 16;1241:261–90. doi: 10.3897/zookeys.1241.138917 (PMC12238958; doi:10.3897/zookeys.1241.138917)
Supplement: XML Treatment for Chiloglanis compactus [file zookeys.1241.138917-treatment2.xml]

<!DOCTYPE tp:taxon-treatment
  PUBLIC "-//TaxonX//DTD Taxonomic Treatment Publishing DTD v0 20100105//EN" "tax-treatment-NSO.dtd">
<tp:taxon-treatment xmlns:tp="http://www.plazi.org/taxpub"><tp:treatment-meta><kwd-group><label>Taxon classification</label><kwd>
                <named-content content-type="kingdom">Animalia</named-content>
              </kwd><kwd>
                <named-content content-type="order">Siluriformes</named-content>
              </kwd><kwd>
                <named-content content-type="family">Mochokidae</named-content>
              </kwd></kwd-group><mixed-citation publication-type="journal"><person-group><name><surname>Mutizwa</surname><given-names>Tadiwa I.</given-names></name><name><surname>Bere</surname><given-names>Taurai</given-names></name><name><surname>Kadye</surname><given-names>Wilbert T.</given-names></name><name><surname>Bragança</surname><given-names>Pedro H. N.</given-names></name><name><surname>Chakona</surname><given-names>Albert</given-names></name></person-group><article-title>﻿Description of two new species of <italic><tp:taxon-name><tp:taxon-name-part taxon-name-part-type="genus" reg="Chiloglanis">Chiloglanis</tp:taxon-name-part></tp:taxon-name></italic> (<tp:taxon-name><tp:taxon-name-part taxon-name-part-type="subclass">Teleostei</tp:taxon-name-part></tp:taxon-name>, <tp:taxon-name><tp:taxon-name-part taxon-name-part-type="family">Mochokidae</tp:taxon-name-part></tp:taxon-name>) from the Eastern Zimbabwe Highlands freshwater ecoregion: an overlooked hotspot of rheophilic fishes</article-title><source>Zookeys</source><day>16</day><month>06</month><year>2025</year><volume>1241</volume><fpage>261</fpage><lpage>290</lpage><pub-id pub-id-type="doi">10.3897/zookeys.1241.138917</pub-id></mixed-citation></tp:treatment-meta><tp:nomenclature><label>﻿</label><tp:taxon-name>
              <object-id xmlns:xlink="http://www.w3.org/1999/xlink" content-type="arpha" xlink:type="simple">63245AD1-94A7-555D-9175-1FCC90425310</object-id>
              <tp:taxon-name-part taxon-name-part-type="genus" reg="Chiloglanis">Chiloglanis</tp:taxon-name-part>
              <tp:taxon-name-part taxon-name-part-type="species" reg="compactus">compactus</tp:taxon-name-part>
              <object-id xmlns:xlink="http://www.w3.org/1999/xlink" content-type="zoobank" xlink:type="simple">https://zoobank.org/3EEC0C8D-4992-4A8C-9226-1BE59BAAB312</object-id>
            </tp:taxon-name><tp:taxon-authority>Mutizwa, Bragança &amp; Chakona</tp:taxon-authority><tp:taxon-status xmlns:xlink="http://www.w3.org/1999/xlink" xlink:type="simple">sp. nov.</tp:taxon-status><xref ref-type="fig" rid="F8">Figs 8</xref><xref ref-type="fig" rid="F9">, 9</xref><tp:nomenclature-citation-list><tp:nomenclature-citation><tp:taxon-name>
                  <tp:taxon-name-part taxon-name-part-type="genus" reg="Chiloglanis">Chiloglanis</tp:taxon-name-part>
                </tp:taxon-name><comment>sp. “dwarf”: <xref ref-type="bibr" rid="B6">Chakona et al. 2018</xref>: 76–79.</comment></tp:nomenclature-citation></tp:nomenclature-citation-list></tp:nomenclature><tp:treatment-sec sec-type="type material" id="SECID0EKICI"><title>Type material.</title><p><bold><italic>Holotype</italic>.</bold> • SAIAB 246256, male, right middle cut, 44.4 mm <abbrev xmlns:xlink="http://www.w3.org/1999/xlink" xlink:title="standard length" id="ABBRID0EVICI" xlink:type="simple">SL</abbrev>, Makanga River Bridge on road to Hauna growth point, Pungwe River system, Manicaland Province, Zimbabwe, <named-content xmlns:xlink="http://www.w3.org/1999/xlink" content-type="dwc:verbatimCoordinates" xlink:type="simple"><named-content content-type="geo-json" specific-use="{&#34;type&#34;:&#34;Point&#34;,&#34;coordinates&#34;:[32.801000,-18.543800]}" id="NCID0E3ICI" xlink:type="simple">18.5438°S, 32.801°E</named-content></named-content>, 16 December 2014, Albert Chakona, Wilbert Kadye and Taurai Bere, genseq-1 <abbrev xmlns:xlink="http://www.w3.org/1999/xlink" xlink:title="mitochondrial DNA cytochrome c oxidase subunit I" id="ABBRID0EBJCI" xlink:type="simple">COI</abbrev><ext-link xmlns:xlink="http://www.w3.org/1999/xlink" ext-link-type="gen" xlink:href="MH432044" xlink:type="simple">MH432044</ext-link>. <bold><italic>Paratypes</italic>.</bold> • SAIAB 210377, 10 males (29.8–37.5 mm <abbrev xmlns:xlink="http://www.w3.org/1999/xlink" xlink:title="standard length" id="ABBRID0EOJCI" xlink:type="simple">SL</abbrev>), 2 females (29.1–40.3 mm <abbrev xmlns:xlink="http://www.w3.org/1999/xlink" xlink:title="standard length" id="ABBRID0ESJCI" xlink:type="simple">SL</abbrev>), Makanga River bridge on road to Hauna growth point, Pungwe River system, Manicaland Province, Zimbabwe, <named-content xmlns:xlink="http://www.w3.org/1999/xlink" content-type="dwc:verbatimCoordinates" xlink:type="simple"><named-content content-type="geo-json" specific-use="{&#34;type&#34;:&#34;Point&#34;,&#34;coordinates&#34;:[32.801000,-18.543800]}" id="NCID0EZJCI" xlink:type="simple">18.5438°S, 32.801°E</named-content></named-content>, 16 December 2014, Albert Chakona, Wilbert Kadye and Taurai Bere.</p></tp:treatment-sec><tp:treatment-sec sec-type="material" id="SECID0E5JCI"><title>Other material examined.</title><p>Specimens detailed in Suppl. material <xref ref-type="supplementary-material" rid="S1">1</xref>.</p></tp:treatment-sec><tp:treatment-sec sec-type="diagnosis" id="SECID0EIKCI"><title>Diagnosis.</title><p><italic><tp:taxon-name><tp:taxon-name-part taxon-name-part-type="genus" reg="Chiloglanis">Chiloglanis</tp:taxon-name-part><tp:taxon-name-part taxon-name-part-type="species" reg="compactus">compactus</tp:taxon-name-part></tp:taxon-name></italic> sp. nov. attains the smallest size (&lt; 46 mm <abbrev xmlns:xlink="http://www.w3.org/1999/xlink" xlink:title="standard length" id="ABBRID0EZKCI" xlink:type="simple">SL</abbrev>) for all congeners currently known from southern Africa. Possession of seven pectoral fin rays in <italic><tp:taxon-name><tp:taxon-name-part taxon-name-part-type="genus" reg="Chiloglanis">C.</tp:taxon-name-part><tp:taxon-name-part taxon-name-part-type="species" reg="compactus">compactus</tp:taxon-name-part></tp:taxon-name></italic> sp. nov. distinguishes this species from <italic><tp:taxon-name><tp:taxon-name-part taxon-name-part-type="genus" reg="Chiloglanis">C.</tp:taxon-name-part><tp:taxon-name-part taxon-name-part-type="species" reg="asperocutis">asperocutis</tp:taxon-name-part></tp:taxon-name></italic>, <italic><tp:taxon-name><tp:taxon-name-part taxon-name-part-type="genus" reg="Chiloglanis">C.</tp:taxon-name-part><tp:taxon-name-part taxon-name-part-type="species" reg="carnatus">carnatus</tp:taxon-name-part></tp:taxon-name></italic>, <italic><tp:taxon-name><tp:taxon-name-part taxon-name-part-type="genus" reg="Chiloglanis">C.</tp:taxon-name-part><tp:taxon-name-part taxon-name-part-type="species" reg="anoterus">anoterus</tp:taxon-name-part></tp:taxon-name></italic>, <italic><tp:taxon-name><tp:taxon-name-part taxon-name-part-type="genus" reg="Chiloglanis">C.</tp:taxon-name-part><tp:taxon-name-part taxon-name-part-type="species" reg="fasciatus">fasciatus</tp:taxon-name-part></tp:taxon-name></italic>, <italic><tp:taxon-name><tp:taxon-name-part taxon-name-part-type="genus" reg="Chiloglanis">C.</tp:taxon-name-part><tp:taxon-name-part taxon-name-part-type="species" reg="paratus">paratus</tp:taxon-name-part></tp:taxon-name></italic>, <italic><tp:taxon-name><tp:taxon-name-part taxon-name-part-type="genus" reg="Chiloglanis">C.</tp:taxon-name-part><tp:taxon-name-part taxon-name-part-type="species" reg="pretoriae">pretoriae</tp:taxon-name-part></tp:taxon-name></italic>, and <italic><tp:taxon-name><tp:taxon-name-part taxon-name-part-type="genus" reg="Chiloglanis">C.</tp:taxon-name-part><tp:taxon-name-part taxon-name-part-type="species" reg="swierstrai">swierstrai</tp:taxon-name-part></tp:taxon-name></italic> that all have eight pectoral fin rays. Possession of eight widely spaced mandibular teeth further distinguishes <italic><tp:taxon-name><tp:taxon-name-part taxon-name-part-type="genus" reg="Chiloglanis">C.</tp:taxon-name-part><tp:taxon-name-part taxon-name-part-type="species" reg="compactus">compactus</tp:taxon-name-part></tp:taxon-name></italic> sp. nov. from <italic><tp:taxon-name><tp:taxon-name-part taxon-name-part-type="genus" reg="Chiloglanis">C.</tp:taxon-name-part><tp:taxon-name-part taxon-name-part-type="species" reg="fasciatus">fasciatus</tp:taxon-name-part></tp:taxon-name></italic> (eight closely packed mandibular teeth); <italic><tp:taxon-name><tp:taxon-name-part taxon-name-part-type="genus" reg="Chiloglanis">C.</tp:taxon-name-part><tp:taxon-name-part taxon-name-part-type="species" reg="asperocutis">asperocutis</tp:taxon-name-part></tp:taxon-name></italic> and <italic><tp:taxon-name><tp:taxon-name-part taxon-name-part-type="genus" reg="Chiloglanis">C.</tp:taxon-name-part><tp:taxon-name-part taxon-name-part-type="species" reg="carnatus">carnatus</tp:taxon-name-part></tp:taxon-name></italic> (ten closely packed mandibular teeth); <italic><tp:taxon-name><tp:taxon-name-part taxon-name-part-type="genus" reg="Chiloglanis">C.</tp:taxon-name-part><tp:taxon-name-part taxon-name-part-type="species" reg="anoterus">anoterus</tp:taxon-name-part></tp:taxon-name></italic>, <italic><tp:taxon-name><tp:taxon-name-part taxon-name-part-type="genus" reg="Chiloglanis">C.</tp:taxon-name-part><tp:taxon-name-part taxon-name-part-type="species" reg="paratus">paratus</tp:taxon-name-part></tp:taxon-name></italic>, and <italic><tp:taxon-name><tp:taxon-name-part taxon-name-part-type="genus" reg="Chiloglanis">C.</tp:taxon-name-part><tp:taxon-name-part taxon-name-part-type="species" reg="pretoriae">pretoriae</tp:taxon-name-part></tp:taxon-name></italic> (12 closely packed mandibular teeth); and <italic><tp:taxon-name><tp:taxon-name-part taxon-name-part-type="genus" reg="Chiloglanis">C.</tp:taxon-name-part><tp:taxon-name-part taxon-name-part-type="species" reg="swierstrai">swierstrai</tp:taxon-name-part></tp:taxon-name></italic> (14 closely packed mandibular teeth). Fewer primary premaxillary teeth in <italic><tp:taxon-name><tp:taxon-name-part taxon-name-part-type="genus" reg="Chiloglanis">C.</tp:taxon-name-part><tp:taxon-name-part taxon-name-part-type="species" reg="compactus">compactus</tp:taxon-name-part></tp:taxon-name></italic> sp. nov. (31–53) readily distinguished it from <italic><tp:taxon-name><tp:taxon-name-part taxon-name-part-type="genus" reg="Chiloglanis">C.</tp:taxon-name-part><tp:taxon-name-part taxon-name-part-type="species" reg="asperocutis">asperocutis</tp:taxon-name-part></tp:taxon-name></italic> (68–128) and <italic><tp:taxon-name><tp:taxon-name-part taxon-name-part-type="genus" reg="Chiloglanis">C.</tp:taxon-name-part><tp:taxon-name-part taxon-name-part-type="species" reg="anoterus">anoterus</tp:taxon-name-part></tp:taxon-name></italic> (86). Fewer dorsal fin rays (5) readily distinguish <italic><tp:taxon-name><tp:taxon-name-part taxon-name-part-type="genus" reg="Chiloglanis">C.</tp:taxon-name-part><tp:taxon-name-part taxon-name-part-type="species" reg="compactus">compactus</tp:taxon-name-part></tp:taxon-name></italic> sp. nov. from <italic><tp:taxon-name><tp:taxon-name-part taxon-name-part-type="genus" reg="Chiloglanis">C.</tp:taxon-name-part><tp:taxon-name-part taxon-name-part-type="species" reg="asperocutis">asperocutis</tp:taxon-name-part></tp:taxon-name></italic> (6–7). A relatively shallow forked tail and rounded caudal fin lobes readily separate <italic><tp:taxon-name><tp:taxon-name-part taxon-name-part-type="genus" reg="Chiloglanis">C.</tp:taxon-name-part><tp:taxon-name-part taxon-name-part-type="species" reg="compactus">compactus</tp:taxon-name-part></tp:taxon-name></italic> sp. nov. from <italic><tp:taxon-name><tp:taxon-name-part taxon-name-part-type="genus" reg="Chiloglanis">C.</tp:taxon-name-part><tp:taxon-name-part taxon-name-part-type="species" reg="asperocutis">asperocutis</tp:taxon-name-part></tp:taxon-name></italic>, <italic><tp:taxon-name><tp:taxon-name-part taxon-name-part-type="genus" reg="Chiloglanis">C.</tp:taxon-name-part><tp:taxon-name-part taxon-name-part-type="species" reg="carnatus">carnatus</tp:taxon-name-part></tp:taxon-name></italic>, and <italic><tp:taxon-name><tp:taxon-name-part taxon-name-part-type="genus" reg="Chiloglanis">C.</tp:taxon-name-part><tp:taxon-name-part taxon-name-part-type="species" reg="fasciatus">fasciatus</tp:taxon-name-part></tp:taxon-name></italic> (deeply forked caudal fin with pointed lobes); <italic><tp:taxon-name><tp:taxon-name-part taxon-name-part-type="genus" reg="Chiloglanis">C.</tp:taxon-name-part><tp:taxon-name-part taxon-name-part-type="species" reg="emarginatus">emarginatus</tp:taxon-name-part></tp:taxon-name></italic> (emarginated caudal fin with very shallow fork); and from <italic><tp:taxon-name><tp:taxon-name-part taxon-name-part-type="genus" reg="Chiloglanis">C.</tp:taxon-name-part><tp:taxon-name-part taxon-name-part-type="species" reg="anoterus">anoterus</tp:taxon-name-part></tp:taxon-name></italic> that has a caudal fin with no fork due to extended median rays in males and emarginated in females. A lower caudal fin lobe longer than the upper lobe separates <italic><tp:taxon-name><tp:taxon-name-part taxon-name-part-type="genus" reg="Chiloglanis">C.</tp:taxon-name-part><tp:taxon-name-part taxon-name-part-type="species" reg="compactus">compactus</tp:taxon-name-part></tp:taxon-name></italic> sp. nov. from <italic><tp:taxon-name><tp:taxon-name-part taxon-name-part-type="genus" reg="Chiloglanis">C.</tp:taxon-name-part><tp:taxon-name-part taxon-name-part-type="species" reg="bifurcus">bifurcus</tp:taxon-name-part></tp:taxon-name></italic> that has a longer upper caudal fin lobe. A well-developed mid-ventral cleft in the oral disc of <italic><tp:taxon-name><tp:taxon-name-part taxon-name-part-type="genus" reg="Chiloglanis">C.</tp:taxon-name-part><tp:taxon-name-part taxon-name-part-type="species" reg="compactus">compactus</tp:taxon-name-part></tp:taxon-name></italic> sp. nov. distinguishes it from <italic><tp:taxon-name><tp:taxon-name-part taxon-name-part-type="genus" reg="Chiloglanis">C.</tp:taxon-name-part><tp:taxon-name-part taxon-name-part-type="species" reg="swierstrai">swierstrai</tp:taxon-name-part></tp:taxon-name></italic> that lacks a mid-ventral cleft. Gently serrate anterior and posterior margins of the dorsal spine in <italic><tp:taxon-name><tp:taxon-name-part taxon-name-part-type="genus" reg="Chiloglanis">C.</tp:taxon-name-part><tp:taxon-name-part taxon-name-part-type="species" reg="compactus">compactus</tp:taxon-name-part></tp:taxon-name></italic> sp. nov. distinguish it from <italic><tp:taxon-name><tp:taxon-name-part taxon-name-part-type="genus" reg="Chiloglanis">C.</tp:taxon-name-part><tp:taxon-name-part taxon-name-part-type="species" reg="paratus">paratus</tp:taxon-name-part></tp:taxon-name></italic> that has a dorsal spine serrated only on the posterior margin. Absence of a fleshy skin on the basal portion of the dorsal fin separates <italic><tp:taxon-name><tp:taxon-name-part taxon-name-part-type="genus" reg="Chiloglanis">C.</tp:taxon-name-part><tp:taxon-name-part taxon-name-part-type="species" reg="compactus">compactus</tp:taxon-name-part></tp:taxon-name></italic> sp. nov. from <italic><tp:taxon-name><tp:taxon-name-part taxon-name-part-type="genus" reg="Chiloglanis">C.</tp:taxon-name-part><tp:taxon-name-part taxon-name-part-type="species" reg="carnatus">carnatus</tp:taxon-name-part></tp:taxon-name></italic>, a character present in the latter species. Conical tubercles distributed across dorsal and lateral surfaces of the head and body distinguish <italic><tp:taxon-name><tp:taxon-name-part taxon-name-part-type="genus" reg="Chiloglanis">C.</tp:taxon-name-part><tp:taxon-name-part taxon-name-part-type="species" reg="compactus">compactus</tp:taxon-name-part></tp:taxon-name></italic> sp. nov. from <italic><tp:taxon-name><tp:taxon-name-part taxon-name-part-type="genus" reg="Chiloglanis">C.</tp:taxon-name-part><tp:taxon-name-part taxon-name-part-type="species" reg="asperocutis">asperocutis</tp:taxon-name-part></tp:taxon-name></italic> with ridge like tubercles; <italic><tp:taxon-name><tp:taxon-name-part taxon-name-part-type="genus" reg="Chiloglanis">C.</tp:taxon-name-part><tp:taxon-name-part taxon-name-part-type="species" reg="anoterus">anoterus</tp:taxon-name-part></tp:taxon-name></italic> and <italic><tp:taxon-name><tp:taxon-name-part taxon-name-part-type="genus" reg="Chiloglanis">C.</tp:taxon-name-part><tp:taxon-name-part taxon-name-part-type="species" reg="pretoriae">pretoriae</tp:taxon-name-part></tp:taxon-name></italic> that lack conspicuous tubercles. A deep caudal peduncle distinguishes <italic><tp:taxon-name><tp:taxon-name-part taxon-name-part-type="genus" reg="Chiloglanis">C.</tp:taxon-name-part><tp:taxon-name-part taxon-name-part-type="species" reg="compactus">compactus</tp:taxon-name-part></tp:taxon-name></italic> sp. nov. (10.0–12.4%<abbrev xmlns:xlink="http://www.w3.org/1999/xlink" xlink:title="standard length" id="ABBRID0EP2CI" xlink:type="simple">SL</abbrev>) from <italic><tp:taxon-name><tp:taxon-name-part taxon-name-part-type="genus" reg="Chiloglanis">C.</tp:taxon-name-part><tp:taxon-name-part taxon-name-part-type="species" reg="asperocutis">asperocutis</tp:taxon-name-part></tp:taxon-name></italic> (7.5–10.0%<abbrev xmlns:xlink="http://www.w3.org/1999/xlink" xlink:title="standard length" id="ABBRID0E52CI" xlink:type="simple">SL</abbrev>), <italic><tp:taxon-name><tp:taxon-name-part taxon-name-part-type="genus" reg="Chiloglanis">C.</tp:taxon-name-part><tp:taxon-name-part taxon-name-part-type="species" reg="fasciatus">fasciatus</tp:taxon-name-part></tp:taxon-name></italic> (7.5–8.8%<abbrev xmlns:xlink="http://www.w3.org/1999/xlink" xlink:title="standard length" id="ABBRID0EN3CI" xlink:type="simple">SL</abbrev>), <italic><tp:taxon-name><tp:taxon-name-part taxon-name-part-type="genus" reg="Chiloglanis">C.</tp:taxon-name-part><tp:taxon-name-part taxon-name-part-type="species" reg="paratus">paratus</tp:taxon-name-part></tp:taxon-name></italic> (9.6–9.9%<abbrev xmlns:xlink="http://www.w3.org/1999/xlink" xlink:title="standard length" id="ABBRID0E33CI" xlink:type="simple">SL</abbrev>), and <italic><tp:taxon-name><tp:taxon-name-part taxon-name-part-type="genus" reg="Chiloglanis">C.</tp:taxon-name-part><tp:taxon-name-part taxon-name-part-type="species" reg="swierstrai">swierstrai</tp:taxon-name-part></tp:taxon-name></italic> (7.2–8.7%<abbrev xmlns:xlink="http://www.w3.org/1999/xlink" xlink:title="standard length" id="ABBRID0EL4CI" xlink:type="simple">SL</abbrev>) that have narrower caudal peduncles. A longer dorsal-fin base separates <italic><tp:taxon-name><tp:taxon-name-part taxon-name-part-type="genus" reg="Chiloglanis">C.</tp:taxon-name-part><tp:taxon-name-part taxon-name-part-type="species" reg="compactus">compactus</tp:taxon-name-part></tp:taxon-name></italic> sp. nov. (9.9–14.2%<abbrev xmlns:xlink="http://www.w3.org/1999/xlink" xlink:title="standard length" id="ABBRID0ED5CI" xlink:type="simple">SL</abbrev>) from <italic><tp:taxon-name><tp:taxon-name-part taxon-name-part-type="genus" reg="Chiloglanis">C.</tp:taxon-name-part><tp:taxon-name-part taxon-name-part-type="species" reg="swierstrai">swierstrai</tp:taxon-name-part></tp:taxon-name></italic> (7.5–9.6%<abbrev xmlns:xlink="http://www.w3.org/1999/xlink" xlink:title="standard length" id="ABBRID0ES5CI" xlink:type="simple">SL</abbrev>) and <italic><tp:taxon-name><tp:taxon-name-part taxon-name-part-type="genus" reg="Chiloglanis">C.</tp:taxon-name-part><tp:taxon-name-part taxon-name-part-type="species" reg="anoterus">anoterus</tp:taxon-name-part></tp:taxon-name></italic> (8.6%<abbrev xmlns:xlink="http://www.w3.org/1999/xlink" xlink:title="standard length" id="ABBRID0EB6CI" xlink:type="simple">SL</abbrev>) that possess shorter dorsal-fin bases. Shorter lower lips distinguish <italic><tp:taxon-name><tp:taxon-name-part taxon-name-part-type="genus" reg="Chiloglanis">C.</tp:taxon-name-part><tp:taxon-name-part taxon-name-part-type="species" reg="compactus">compactus</tp:taxon-name-part></tp:taxon-name></italic> sp. nov. (17.5–22.6%<abbrev xmlns:xlink="http://www.w3.org/1999/xlink" xlink:title="Head length" id="ABBRID0EZ6CI" xlink:type="simple">HL</abbrev>) from <italic><tp:taxon-name><tp:taxon-name-part taxon-name-part-type="genus" reg="Chiloglanis">C.</tp:taxon-name-part><tp:taxon-name-part taxon-name-part-type="species" reg="pretoriae">pretoriae</tp:taxon-name-part></tp:taxon-name></italic> (22.4–27.7%<abbrev xmlns:xlink="http://www.w3.org/1999/xlink" xlink:title="Head length" id="ABBRID0EIADI" xlink:type="simple">HL</abbrev>), <italic><tp:taxon-name><tp:taxon-name-part taxon-name-part-type="genus" reg="Chiloglanis">C.</tp:taxon-name-part><tp:taxon-name-part taxon-name-part-type="species" reg="anoterus">anoterus</tp:taxon-name-part></tp:taxon-name></italic> (25.1%<abbrev xmlns:xlink="http://www.w3.org/1999/xlink" xlink:title="Head length" id="ABBRID0EXADI" xlink:type="simple">HL</abbrev>), <italic><tp:taxon-name><tp:taxon-name-part taxon-name-part-type="genus" reg="Chiloglanis">C.</tp:taxon-name-part><tp:taxon-name-part taxon-name-part-type="species" reg="emarginatus">emarginatus</tp:taxon-name-part></tp:taxon-name></italic> (23.5–28.8%<abbrev xmlns:xlink="http://www.w3.org/1999/xlink" xlink:title="Head length" id="ABBRID0EGBDI" xlink:type="simple">HL</abbrev>), and <italic><tp:taxon-name><tp:taxon-name-part taxon-name-part-type="genus" reg="Chiloglanis">C.</tp:taxon-name-part><tp:taxon-name-part taxon-name-part-type="species" reg="paratus">paratus</tp:taxon-name-part></tp:taxon-name></italic> (22.8–27.6%<abbrev xmlns:xlink="http://www.w3.org/1999/xlink" xlink:title="Head length" id="ABBRID0EVBDI" xlink:type="simple">HL</abbrev>) that have longer lower lips. A narrow mandibular tooth row separates <italic><tp:taxon-name><tp:taxon-name-part taxon-name-part-type="genus" reg="Chiloglanis">C.</tp:taxon-name-part><tp:taxon-name-part taxon-name-part-type="species" reg="compactus">compactus</tp:taxon-name-part></tp:taxon-name></italic> sp. nov. (5.6–10.4%<abbrev xmlns:xlink="http://www.w3.org/1999/xlink" xlink:title="Head length" id="ABBRID0EECDI" xlink:type="simple">HL</abbrev>) from <tp:taxon-name><tp:taxon-name-part taxon-name-part-type="genus" reg="Chiloglanis">C.</tp:taxon-name-part></tp:taxon-name><italic><tp:taxon-name><tp:taxon-name-part taxon-name-part-type="genus" reg="Chiloglanis"/><tp:taxon-name-part taxon-name-part-type="species" reg="asperocutis">asperocutis</tp:taxon-name-part></tp:taxon-name></italic> (3.6–7.2%<abbrev xmlns:xlink="http://www.w3.org/1999/xlink" xlink:title="Head length" id="ABBRID0EYCDI" xlink:type="simple">HL</abbrev>), <italic><tp:taxon-name><tp:taxon-name-part taxon-name-part-type="genus" reg="Chiloglanis">C.</tp:taxon-name-part><tp:taxon-name-part taxon-name-part-type="species" reg="pretoriae">pretoriae</tp:taxon-name-part></tp:taxon-name></italic> (16.0–25.6%<abbrev xmlns:xlink="http://www.w3.org/1999/xlink" xlink:title="Head length" id="ABBRID0EHDDI" xlink:type="simple">HL</abbrev>), <italic><tp:taxon-name><tp:taxon-name-part taxon-name-part-type="genus" reg="Chiloglanis">C.</tp:taxon-name-part><tp:taxon-name-part taxon-name-part-type="species" reg="bifurcus">bifurcus</tp:taxon-name-part></tp:taxon-name></italic> (10.4–17.3%<abbrev xmlns:xlink="http://www.w3.org/1999/xlink" xlink:title="Head length" id="ABBRID0EWDDI" xlink:type="simple">HL</abbrev>), and <italic><tp:taxon-name><tp:taxon-name-part taxon-name-part-type="genus" reg="Chiloglanis">C.</tp:taxon-name-part><tp:taxon-name-part taxon-name-part-type="species" reg="swierstrai">swierstrai</tp:taxon-name-part></tp:taxon-name></italic> (10.0–16.6%<abbrev xmlns:xlink="http://www.w3.org/1999/xlink" xlink:title="Head length" id="ABBRID0EFEDI" xlink:type="simple">HL</abbrev>) that possess greater mandibular tooth row widths.</p></tp:treatment-sec><tp:treatment-sec sec-type="description" id="SECID0EJEDI"><title>Description.</title><p>Figs <xref ref-type="fig" rid="F8">8</xref>, <xref ref-type="fig" rid="F9">9</xref> shows general body features of adult male and female <italic><tp:taxon-name><tp:taxon-name-part taxon-name-part-type="genus" reg="Chiloglanis">C.</tp:taxon-name-part><tp:taxon-name-part taxon-name-part-type="species" reg="compactus">compactus</tp:taxon-name-part></tp:taxon-name></italic>. Morphometric and meristic data for holotype, paratypes and non-type specimens are presented in Table <xref ref-type="table" rid="T4">4</xref>. Where meristics counts have a range counts from the holotype are given in parentheses.</p><fig id="F8" position="float" orientation="portrait"><object-id xmlns:xlink="http://www.w3.org/1999/xlink" content-type="doi" xlink:type="simple">10.3897/zookeys.1241.138917.figure8</object-id><object-id xmlns:xlink="http://www.w3.org/1999/xlink" content-type="arpha" xlink:type="simple">C1B2ABCC-F33E-58FC-8E3C-9B053A8FE7F2</object-id><label>Figure 8.</label><caption><p><italic><tp:taxon-name><tp:taxon-name-part taxon-name-part-type="genus" reg="Chiloglanis">Chiloglanis</tp:taxon-name-part><tp:taxon-name-part taxon-name-part-type="species" reg="compactus">compactus</tp:taxon-name-part></tp:taxon-name></italic> male holotype SAIAB 246256. Scale bars: 2 cm.</p></caption><graphic xmlns:xlink="http://www.w3.org/1999/xlink" xlink:href="zookeys-1241-261_article-138917__-g008.jpg" position="float" orientation="portrait" xlink:type="simple" id="oo_1354370.jpg"><uri content-type="original_file" xlink:type="simple">https://binary.pensoft.net/fig/1354370</uri></graphic></fig><fig id="F9" position="float" orientation="portrait"><object-id xmlns:xlink="http://www.w3.org/1999/xlink" content-type="doi" xlink:type="simple">10.3897/zookeys.1241.138917.figure9</object-id><object-id xmlns:xlink="http://www.w3.org/1999/xlink" content-type="arpha" xlink:type="simple">A924DD20-9C0B-57DB-9AB4-79275AEBAD24</object-id><label>Figure 9.</label><caption><p><italic><tp:taxon-name><tp:taxon-name-part taxon-name-part-type="genus" reg="Chiloglanis">Chiloglanis</tp:taxon-name-part><tp:taxon-name-part taxon-name-part-type="species" reg="compactus">compactus</tp:taxon-name-part></tp:taxon-name></italic> female paratype SAIAB 210377. Scale bars:2 cm.</p></caption><graphic xmlns:xlink="http://www.w3.org/1999/xlink" xlink:href="zookeys-1241-261_article-138917__-g009.jpg" position="float" orientation="portrait" xlink:type="simple" id="oo_1354371.jpg"><uri content-type="original_file" xlink:type="simple">https://binary.pensoft.net/fig/1354371</uri></graphic></fig><table-wrap id="T4" position="float" orientation="portrait"><label>Table 4.</label><caption><p>Summary of <italic><tp:taxon-name><tp:taxon-name-part taxon-name-part-type="genus" reg="Chiloglanis">Chiloglanis</tp:taxon-name-part><tp:taxon-name-part taxon-name-part-type="species" reg="compactus">compactus</tp:taxon-name-part></tp:taxon-name></italic> sp. nov. morphological characters. All measured values, except standard length (<abbrev xmlns:xlink="http://www.w3.org/1999/xlink" xlink:title="standard length" id="ABBRID0EKHDI" xlink:type="simple">SL</abbrev>) and Head length (<abbrev xmlns:xlink="http://www.w3.org/1999/xlink" xlink:title="Head length" id="ABBRID0EOHDI" xlink:type="simple">HL</abbrev>) are given as percentages of the <abbrev xmlns:xlink="http://www.w3.org/1999/xlink" xlink:title="Head length" id="ABBRID0ESHDI" xlink:type="simple">HL</abbrev> or <abbrev xmlns:xlink="http://www.w3.org/1999/xlink" xlink:title="standard length" id="ABBRID0EWHDI" xlink:type="simple">SL</abbrev>. The numbers in the parentheses represent the mean of the morphometric characters and the mode for the meristic characters.</p></caption><table id="TID0EMWDI" rules="all"><tbody><tr><th rowspan="1" colspan="1"/><th rowspan="1" colspan="1"><italic><tp:taxon-name><tp:taxon-name-part taxon-name-part-type="genus" reg="Chiloglanis">Chiloglanis</tp:taxon-name-part><tp:taxon-name-part taxon-name-part-type="species" reg="compactus">compactus</tp:taxon-name-part></tp:taxon-name></italic> holotype</th><th rowspan="1" colspan="1"><italic><tp:taxon-name><tp:taxon-name-part taxon-name-part-type="genus" reg="Chiloglanis">Chiloglanis</tp:taxon-name-part><tp:taxon-name-part taxon-name-part-type="species" reg="compactus">compactus</tp:taxon-name-part></tp:taxon-name></italic> paratypes</th><th rowspan="1" colspan="1"><italic><tp:taxon-name><tp:taxon-name-part taxon-name-part-type="genus" reg="Chiloglanis">Chiloglanis</tp:taxon-name-part><tp:taxon-name-part taxon-name-part-type="species" reg="compactus">compactus</tp:taxon-name-part></tp:taxon-name></italic> non–types</th></tr><tr><td rowspan="1" colspan="1">SAIAB catalogue number</td><td rowspan="1" colspan="1">210377</td><td rowspan="1" colspan="1">210377</td><td rowspan="1" colspan="1">_</td></tr><tr><td rowspan="1" colspan="1">Number of specimens</td><td rowspan="1" colspan="1">1</td><td rowspan="1" colspan="1">12</td><td rowspan="1" colspan="1">42</td></tr><tr><td rowspan="1" colspan="1">Total length</td><td rowspan="1" colspan="1">42.7</td><td rowspan="1" colspan="1">29.8–37.5</td><td rowspan="1" colspan="1">31.4–57.2 (44.1)</td></tr><tr><td rowspan="1" colspan="1">Head length</td><td rowspan="1" colspan="1">11.5</td><td rowspan="1" colspan="1">9.1–11.7</td><td rowspan="1" colspan="1">7.1–14.4 (11.3)</td></tr><tr><td rowspan="1" colspan="1">Standard length</td><td rowspan="1" colspan="1">34</td><td rowspan="1" colspan="1">28.5–41.2</td><td rowspan="1" colspan="1">26–45.9 (35.2)</td></tr><tr><td rowspan="1" colspan="4">% <bold>standard length</bold></td></tr><tr><td rowspan="1" colspan="1">
                      Adipose fin to caudal peduncle length</td><td rowspan="1" colspan="1">16.2</td><td rowspan="1" colspan="1">16.2–20</td><td rowspan="1" colspan="1">11.3–19.8 (16)</td></tr><tr><td rowspan="1" colspan="1">
                      Adipose-fin base length</td><td rowspan="1" colspan="1">17.3</td><td rowspan="1" colspan="1">16.2–18.4</td><td rowspan="1" colspan="1">13.2–19.6 (15.7)</td></tr><tr><td rowspan="1" colspan="1">
                      Adipose-fin height</td><td rowspan="1" colspan="1">4.6</td><td rowspan="1" colspan="1">4.6–5.2</td><td rowspan="1" colspan="1">2.8–7.1 (5.2)</td></tr><tr><td rowspan="1" colspan="1">Anal-fin base length</td><td rowspan="1" colspan="1">14.8</td><td rowspan="1" colspan="1">10.6–17</td><td rowspan="1" colspan="1">10.6–16.4 (13.5)</td></tr><tr><td rowspan="1" colspan="1">Anal-fin length along longest ray</td><td rowspan="1" colspan="1">18.1</td><td rowspan="1" colspan="1">14.9–18.1</td><td rowspan="1" colspan="1">11.8–20.5 (16)</td></tr><tr><td rowspan="1" colspan="1">Body depth at anus</td><td rowspan="1" colspan="1">16.9</td><td rowspan="1" colspan="1">16.1–17.2</td><td rowspan="1" colspan="1">14.3–20.8 (17.9)</td></tr><tr><td rowspan="1" colspan="1">Body depth at dorsal-fin insertion</td><td rowspan="1" colspan="1">20.9</td><td rowspan="1" colspan="1">20–21.3</td><td rowspan="1" colspan="1">16.8–25.3 (21)</td></tr><tr><td rowspan="1" colspan="1">Caudal peduncle depth</td><td rowspan="1" colspan="1">11.1</td><td rowspan="1" colspan="1">10.7–11.1</td><td rowspan="1" colspan="1">10–12.4 (11.4)</td></tr><tr><td rowspan="1" colspan="1">Caudal peduncle length</td><td rowspan="1" colspan="1">18.7</td><td rowspan="1" colspan="1">18.7–26.2</td><td rowspan="1" colspan="1">15.6–24.5 (19.9)</td></tr><tr><td rowspan="1" colspan="1">Dorsal fin to adipose fin length</td><td rowspan="1" colspan="1">26</td><td rowspan="1" colspan="1">24.6–31.2</td><td rowspan="1" colspan="1">19.5–30.2 (24.2)</td></tr><tr><td rowspan="1" colspan="1">Dorsal-fin base length</td><td rowspan="1" colspan="1">13.5</td><td rowspan="1" colspan="1">11.1–14.2</td><td rowspan="1" colspan="1">9.9–11.8 (11.1)</td></tr><tr><td rowspan="1" colspan="1">Dorsal-spine length</td><td rowspan="1" colspan="1">16.3</td><td rowspan="1" colspan="1">14.7–19.3</td><td rowspan="1" colspan="1">11.6–21.6 (15.7)</td></tr><tr><td rowspan="1" colspan="1">Pre-anal length</td><td rowspan="1" colspan="1">64.4</td><td rowspan="1" colspan="1">64.1–66.5</td><td rowspan="1" colspan="1">60.9–71 (67.1)</td></tr><tr><td rowspan="1" colspan="1">Pre-dorsal length</td><td rowspan="1" colspan="1">39.9</td><td rowspan="1" colspan="1">39.8–40.7</td><td rowspan="1" colspan="1">35.4–46.2 (39.7)</td></tr><tr><td rowspan="1" colspan="1">Pre-pectoral length</td><td rowspan="1" colspan="1">29.1</td><td rowspan="1" colspan="1">28.8–29.1</td><td rowspan="1" colspan="1">24.3–33.6 (29.3)</td></tr><tr><td rowspan="1" colspan="1">Pre-pelvic length</td><td rowspan="1" colspan="1">55.5</td><td rowspan="1" colspan="1">53.8–57.1</td><td rowspan="1" colspan="1">51.5–59.3 (55.8)</td></tr><tr><td rowspan="1" colspan="1">
                      Pectoral-spine length</td><td rowspan="1" colspan="1">18</td><td rowspan="1" colspan="1">14.9–18</td><td rowspan="1" colspan="1">13.7–21 (17.1)</td></tr><tr><td rowspan="1" colspan="1">
                      Pectoral-fin length</td><td rowspan="1" colspan="1">23.8</td><td rowspan="1" colspan="1">21.7–23.8</td><td rowspan="1" colspan="1">15.4–25.6 (21.2)</td></tr><tr><td rowspan="1" colspan="1">
                      Pelvic-fin length</td><td rowspan="1" colspan="1">13.2</td><td rowspan="1" colspan="1">12.7–13.6</td><td rowspan="1" colspan="1">10.2–18 (13.7)</td></tr><tr><td rowspan="1" colspan="1">Width at pectoral-fin insertion</td><td rowspan="1" colspan="1">23.6</td><td rowspan="1" colspan="1">23–24.8</td><td rowspan="1" colspan="1">21.6–27.6 (24.2)</td></tr><tr><td rowspan="1" colspan="1">
                      Pelvic-fin interspace</td><td rowspan="1" colspan="1">4.5</td><td rowspan="1" colspan="1">4.3–4.5</td><td rowspan="1" colspan="1">1.8–7.7 (4)</td></tr><tr><td rowspan="1" colspan="1">Head length</td><td rowspan="1" colspan="1">33.8</td><td rowspan="1" colspan="1">28.3–33.8</td><td rowspan="1" colspan="1">25.9–34.9 (31.9)</td></tr><tr><td rowspan="1" colspan="1">Dorsal-fin length along longest ray</td><td rowspan="1" colspan="1">23.7</td><td rowspan="1" colspan="1">17.9–23.7</td><td rowspan="1" colspan="1">7.6–22.4 (15.6)</td></tr><tr><td rowspan="1" colspan="1">Caudal fork length</td><td rowspan="1" colspan="1">15.9</td><td rowspan="1" colspan="1">15.4–16.8</td><td rowspan="1" colspan="1">12.4–24.5 (17.5)</td></tr><tr><td rowspan="1" colspan="4">% <bold>Head length</bold></td></tr><tr><td rowspan="1" colspan="1">Anterior nares interspace</td><td rowspan="1" colspan="1">12.5</td><td rowspan="1" colspan="1">12.5–17.3</td><td rowspan="1" colspan="1">10.9–23 (16.4)</td></tr><tr><td rowspan="1" colspan="1">Eye diameter (vertical axis)</td><td rowspan="1" colspan="1">10.9</td><td rowspan="1" colspan="1">10.9–13.7</td><td rowspan="1" colspan="1">11.7–18 (15)</td></tr><tr><td rowspan="1" colspan="1">Lower lip length</td><td rowspan="1" colspan="1">18.5</td><td rowspan="1" colspan="1">18.5–22.6</td><td rowspan="1" colspan="1">17.5–21.3 (19.1)</td></tr><tr><td rowspan="1" colspan="1">Mandibular tooth row width</td><td rowspan="1" colspan="1">5.6</td><td rowspan="1" colspan="1">5.6–6.9</td><td rowspan="1" colspan="1">5.9–10.4 (8.6)</td></tr><tr><td rowspan="1" colspan="1">Maxillary barbel length</td><td rowspan="1" colspan="1">22.2</td><td rowspan="1" colspan="1">22.2–37.6</td><td rowspan="1" colspan="1">17.4–45.7 (30.6)</td></tr><tr><td rowspan="1" colspan="1">Mouth width</td><td rowspan="1" colspan="1">25.8</td><td rowspan="1" colspan="1">25.8–32.7</td><td rowspan="1" colspan="1">28.2–35.1 (31)</td></tr><tr><td rowspan="1" colspan="1">Orbital interspace</td><td rowspan="1" colspan="1">20.7</td><td rowspan="1" colspan="1">20.7–23.6</td><td rowspan="1" colspan="1">24.7–27.5 (25.7)</td></tr><tr><td rowspan="1" colspan="1">Oral disc length</td><td rowspan="1" colspan="1">46.4</td><td rowspan="1" colspan="1">46.4–56.5</td><td rowspan="1" colspan="1">38.6–54.7 (47.6)</td></tr><tr><td rowspan="1" colspan="1">Oral disc width</td><td rowspan="1" colspan="1">47.3</td><td rowspan="1" colspan="1">47.3–57.4</td><td rowspan="1" colspan="1">43.8–69.7 (51.7)</td></tr><tr><td rowspan="1" colspan="1">Premaxillary tooth-patch length</td><td rowspan="1" colspan="1">6.9</td><td rowspan="1" colspan="1">6.9–11</td><td rowspan="1" colspan="1">5.4–14.3 (8.6)</td></tr><tr><td rowspan="1" colspan="1">Premaxillary tooth-patch width</td><td rowspan="1" colspan="1">39.9</td><td rowspan="1" colspan="1">39.9–47.9</td><td rowspan="1" colspan="1">29.8–46.8 (38.9)</td></tr><tr><td rowspan="1" colspan="1">Posterior nares interspace</td><td rowspan="1" colspan="1">17.8</td><td rowspan="1" colspan="1">17–17.8</td><td rowspan="1" colspan="1">12.8–20 (15.6)</td></tr><tr><td rowspan="1" colspan="1">Snout length</td><td rowspan="1" colspan="1">51.9</td><td rowspan="1" colspan="1">51.9–65.3</td><td rowspan="1" colspan="1">51.1–69.7 (57.4)</td></tr><tr><td rowspan="1" colspan="1">Upper lip length</td><td rowspan="1" colspan="1">9.6</td><td rowspan="1" colspan="1">9.6–12.1</td><td rowspan="1" colspan="1">6.9–17.1 (12.7)</td></tr><tr><td rowspan="1" colspan="1">Eye diameter (horizontal axis)</td><td rowspan="1" colspan="1">13.5</td><td rowspan="1" colspan="1">13.5–16.5</td><td rowspan="1" colspan="1">22.9–46 (35.5)</td></tr><tr><td rowspan="1" colspan="1">Occipital shield width</td><td rowspan="1" colspan="1">37.2</td><td rowspan="1" colspan="1">37.2–53.1</td><td rowspan="1" colspan="1">68.7–83.6 (74.3)</td></tr><tr><td rowspan="1" colspan="1">Head depth</td><td rowspan="1" colspan="1">55.6</td><td rowspan="1" colspan="1">55.6–60.2</td><td rowspan="1" colspan="1">59.2–82.3 (69.7)</td></tr><tr><td rowspan="1" colspan="4">
                      <bold>Meristics</bold>
                    </td></tr><tr><td rowspan="1" colspan="1">
                      Pelvic fin count</td><td rowspan="1" colspan="1">7</td><td rowspan="1" colspan="1">7</td><td rowspan="1" colspan="1">7</td></tr><tr><td rowspan="1" colspan="1">
                      Pectoral fin count</td><td rowspan="1" colspan="1">7</td><td rowspan="1" colspan="1">7</td><td rowspan="1" colspan="1">7</td></tr><tr><td rowspan="1" colspan="1">Primary premaxillary tooth row count</td><td rowspan="1" colspan="1">3</td><td rowspan="1" colspan="1">2–3</td><td rowspan="1" colspan="1">2 (2–3)</td></tr><tr><td rowspan="1" colspan="1">Primary premaxillary tooth count total</td><td rowspan="1" colspan="1">44</td><td rowspan="1" colspan="1">42–47</td><td rowspan="1" colspan="1">38 (31–53)</td></tr><tr><td rowspan="1" colspan="1">Mandibular tooth count</td><td rowspan="1" colspan="1">6</td><td rowspan="1" colspan="1">6</td><td rowspan="1" colspan="1">8 (6–8)</td></tr><tr><td rowspan="1" colspan="1">Dorsal-fin rays</td><td rowspan="1" colspan="1">5</td><td rowspan="1" colspan="1">5</td><td rowspan="1" colspan="1">5</td></tr><tr><td rowspan="1" colspan="1">Anal-fin rays</td><td rowspan="1" colspan="1">10</td><td rowspan="1" colspan="1">9–10</td><td rowspan="1" colspan="1">10 (9–12)</td></tr><tr><td rowspan="1" colspan="1">Total vertebrate</td><td rowspan="1" colspan="1">28</td><td rowspan="1" colspan="1">27–29</td><td rowspan="1" colspan="1">29 (27–29)</td></tr><tr><td rowspan="1" colspan="1">Abdominal vertebrae</td><td rowspan="1" colspan="1">11</td><td rowspan="1" colspan="1">11–12</td><td rowspan="1" colspan="1">11 (11–12)</td></tr><tr><td rowspan="1" colspan="1">Caudal vertebrae</td><td rowspan="1" colspan="1">17</td><td rowspan="1" colspan="1">17–18</td><td rowspan="1" colspan="1">17 (17–18)</td></tr></tbody></table></table-wrap><p><bold><italic>Body</italic></bold> short and rotund. Depressed pre-dorsal region, mid-sections more cylindrical, slightly laterally compressed posterior section. Pre-dorsal profile convex, almost continuous rounded profile from snout to dorsal-fin origin. Body greatest depth at dorsal-fin insertion. Post-dorsal profile convex to adipose fin insertion, becoming gently concave from adipose-fin origin to caudal fin. Ventral profile convex from region just posterior of oral disc to anal-fin origin, becoming gently concave from anal-fin origin to caudal fin.</p><p><bold><italic>Skin</italic></bold> numerous conical tubercles spread across body with exception of ventral surface. Lateral line complete, originating above horizontal level of orbit, below anterior dorsal fin origin, almost completely straight along midlateral of body to base of caudal fin.</p><p><bold><italic>Head</italic></bold> relatively big; longer than body depth; ~ 2/3 of pre-dorsal length. Eye large and oval, orbit lacks free margin; located dorsally, closer to margin of operculum than tip of snout. Interorbital space wider than space between nares spaces. Posterior nares slightly closer together than anterior nares. Anterior nares with short skin flaps on posterior margin. Posterior nares with short skin flaps along anterior margin. Gill opening restricted, located adjacent to pectoral fin origin.</p><p><bold><italic>Mouth</italic></bold> inferior, projecting below ventral body surface, upper and lower lips combined into a distinct large oral disc. Oral disc width greater than length. Upper and lower lips with pronounced roundish papillae, largest papillae concentrated around mid-ventral cleft of lower lip. Three pairs of barbels. Maxillary barbel unbranched, originating from lateral region of oral disc, extending to posterior region of oral disc. Lateral mandibular barbel longer than medial mandibular barbel, both integrated into lower lip.</p><p><bold><italic>Dentation</italic></bold> variable number 31–53 (44) of primary pre-maxillary teeth arranged in 2–3 (3) rows on two ovoid tooth patches. Secondary pre-maxillary teeth small and scattered on posterior surface of premaxillae. Tertiary teeth small and needle-like; in a row near midline of dorsal edge of tooth plate. Up to 8 (6) spaced out mandibular teeth; replacement tooth row emerges anteriorly to the functional row, number of mandibular teeth may vary due to loss of teeth and their replacement, but the number hardly ever exceeds 8.</p><p><bold><italic>Vertebral counts</italic></bold> Total vertebrae 27–29 (28), abdominal vertebrae 11–12 (11), caudal vertebrae 17–18 (17)</p><p><bold><italic>Urogenital papillae</italic></bold> distinctly elongate and sharply pointed in males, reduced to a shallow invagination in females.</p><p><bold><italic>Pectoral fin</italic></bold> ray count 7, origin adjacent to gill opening; pectoral spine slightly curved, anterior margin smooth; gently serrated posterior margin; pectoral spine length ~ 80% of longest pectoral-fin ray. <bold><italic>Dorsal fin</italic></bold> originating in anterior 1/3 of body, posterior to pectoral-fin origin, five branched rays, conical tubercles sometime present on its surfaces. Dorsal spine, length ~ 80% of longest dorsal-fin ray, gentle serrations on anterior and posterior margins of terminal 1/4 of dorsal spine. <bold><italic>Pelvic fin</italic></bold> ray count 7, origin posterior to midpoint between end of dorsal-fin and adipose-fin origin; rounded. <bold><italic>Adipose fin</italic></bold> relatively small, margin convex, located in posterior 1/3 of body, origin just anterior of anal-fin origin, conical tubercles sometimes present on its surfaces. <bold><italic>Anal fin</italic></bold> ray count 12–13 (13), origin just posterior to origin of adipose fin; terminating just before posterior end of adipose fin; rounded. <bold><italic>Caudal fin</italic></bold> with shallow fork, lobes unequal with lower slightly longer, both lobes rounded, conical tubercles sometime present on their surfaces.</p><p><bold><italic>Coloration in ethanol</italic></bold> dorsal and lateral skin generally dark brown becoming a lighter shade of brown below mid lateral line. Dark melanophores distributed throughout dorsal and lateral surfaces. Dorsal surface has large blotches of lighter shades of brown located at base of dorsal fin, between dorsal and adipose fin, and posterior end of adipose fin; these blotches extend to lateral surface. Lateral surface with large pale blotches such as those extending from the dorsal surface. Additional large blotches on lateral surface are found below lateral line above pelvic fin, anal fin and caudal peduncle. Approximately seven small circular blotches just above lateral line, two or three similar blotches found above each of them. Approximately four small circular blotches below the lateral line distributed from below dorsal fin to pelvic fin. Lateral line clearly visible as a continuous pale brown stripe. Ventral surface pale cream to yellowish in colour with dark melanophores only present at base of pelvic fins and caudal peduncle. Dorsal and adipose fins brown base and middle with hyaline margins. Pectoral fins have dark brown dorsal surfaces and lighter ventral surface, hyaline margins. Pelvic and anal fins pale brown in colour with hyaline margins. Dark band stretches across middle of upper caudal fin lobe, lower lobe mostly covered by a dark blotch originating from the fin base. <bold><italic>Live colouration</italic></bold> displayed similar patterns as described in the preserved specimens with a few differences. Live specimens display a range of pigmentation intensity, some specimens are very dark with patterns described in the <bold><italic>Coloration in ethanol</italic></bold> section being very clear whilst other specimens are lightly coloured with little pigmentation visible.</p><p><bold><italic>Reproduction</italic></bold>: there have been no dedicated studies on the breeding biology of <italic><tp:taxon-name><tp:taxon-name-part taxon-name-part-type="genus" reg="Chiloglanis">C.</tp:taxon-name-part><tp:taxon-name-part taxon-name-part-type="species" reg="compactus">compactus</tp:taxon-name-part></tp:taxon-name></italic>, but spawning is likely to begin in summer (October–November) based on the general pattern of other congeners (<xref ref-type="bibr" rid="B48">Skelton 2001</xref>), and other mochokid fishes from this region.</p></tp:treatment-sec><tp:treatment-sec sec-type="distribution" id="SECID0ENWAK"><title>Distribution, habitat, and feeding ecology.</title><p>this species occurred at multiple localities in the Pungwe and Buzi river systems with the majority of the collections occurring at high elevation. It is a rheophilic species that occurs in rocky habitats with fast flowing water. Its diet was not examined.</p></tp:treatment-sec><tp:treatment-sec sec-type="etymology" id="SECID0ESWAK"><title>Etymology.</title><p>the name is drawn from the word compact which is inspired by the short and rotund body shape of this species as well as it being the smallest of all the currently known congeners in southern Africa.</p></tp:treatment-sec><tp:treatment-sec><!--Section generated to contain objects referenced in tp:taxon-treatment.--><supplementary-material xmlns:xlink="http://www.w3.org/1999/xlink" id="S1" position="float" orientation="portrait" xlink:type="simple"><object-id content-type="doi" xlink:type="simple">10.3897/zookeys.1241.138917.suppl1</object-id><object-id content-type="arpha" xlink:type="simple">06FEE0B8-BEC5-52E4-8DAB-C9DBD87C7D13</object-id><label>Supplementary material 1</label><caption><p>Additional material of new species</p></caption><statement content-type="dataType"><label>Data type</label><p>docx</p></statement><media xlink:href="zookeys-1241-261_article-138917__-s001.docx" mimetype="application" mime-subtype="vnd.openxmlformats-officedocument.wordprocessingml.document" position="float" orientation="portrait" xlink:type="simple" id="oo_1354372.docx"><uri content-type="original_file" xlink:type="simple">https://binary.pensoft.net/file/1354372</uri></media><permissions><license xlink:type="simple"><license-p>This dataset is made available under the Open Database License (http://opendatacommons.org/licenses/odbl/1.0/). The Open Database License (ODbL) is a license agreement intended to allow users to freely share, modify, and use this Dataset while maintaining this same freedom for others, provided that the original source and author(s) are credited.</license-p></license></permissions><attrib specific-use="authors">Tadiwa I. Mutizwa, Taurai Bere, Wilbert T. Kadye, Pedro H. N. Bragança, Albert Chakona</attrib></supplementary-material></tp:treatment-sec><ref-list><ref id="B6"><mixed-citation xmlns:xlink="http://www.w3.org/1999/xlink" xlink:type="simple"><person-group><name name-style="western"><surname>Chakona</surname><given-names>A</given-names></name><name name-style="western"><surname>Kadye</surname><given-names>WT</given-names></name><name name-style="western"><surname>Bere</surname><given-names>T</given-names></name><name name-style="western"><surname>Mazungula</surname><given-names>DN</given-names></name><name name-style="western"><surname>Vreven</surname><given-names>EJWMN</given-names></name></person-group> (<year>2018</year>) <article-title>Evidence of hidden diversity and taxonomic conflicts in five stream fishes from the Eastern Zimbabwe Highlands freshwater ecoregion.</article-title><source>ZooKeys</source><volume>768</volume>: <fpage>69</fpage>–<lpage>95</lpage>. <ext-link xlink:href="10.3897/zookeys.768.21944" ext-link-type="doi" xlink:type="simple">https://doi.org/10.3897/zookeys.768.21944</ext-link></mixed-citation></ref><ref id="B48"><mixed-citation xmlns:xlink="http://www.w3.org/1999/xlink" xlink:type="simple"><person-group><name name-style="western"><surname>Skelton</surname><given-names>PH</given-names></name></person-group> (<year>2001</year>) A Complete Guide To The Freshwater Fishes Of Southern Africa. Struik, Cape Town, South Africa, 241–242.</mixed-citation></ref></ref-list></tp:taxon-treatment>
